# Supplementary material for: Crystal structure of 2-butyl­sulfanyl-4,6-bis­[(E)-styr­yl]pyrimidine
Source: Acta Crystallogr E Crystallogr Commun. 2015 Apr 30;71(Pt 5):o368. doi: 10.1107/S2056989015008166 (PMC4420047; doi:10.1107/S2056989015008166)
Supplement: Supplementary file 1 [file e-71-0o368-sup1.cif]

##############################################################################
#                                                                            #
# This CIF contains the data in a paper accepted for publication in          #
# Acta Crystallographica Section E. It conforms to the requirements of       #
# Notes for Authors for Acta Crystallographica Section E, and has been       #
# peer reviewed under the auspices of the IUCr Commission on Journals.       #
#                                                                            #
# Full details of the Crystallographic Information File format               #
# are given in the paper "The Crystallographic Information File (CIF):       #
# a New Standard Archive File for Crystallography" by S. R. Hall, F. H.      #
# Allen and I. D. Brown [Acta Cryst. (1991), A47, 655-685].                  #
#                                                                            #
# The current version of the core CIF dictionary is obtainable from          #
# ftp://ftp.iucr.org/pub/cif_core.dic.                                       #
#                                                                            #
# Software is freely available for graphical display of the structure(s)     #
# in this CIF. For information consult the CIF software page                 #
# http://www.iucr.org/resources/cif/software.                                #
#                                                                            #
# This file may be used for bona fide research purposes within the           #
# scientific community so long as proper attribution is given to the journal # 
# article from which it was obtained.                                        #
#                                                                            #
##############################################################################
data_I
_database_code_depnum_ccdc_archive 'CCDC 1010472'
_audit_creation_method     SHELXL-97
_chemical_name_systematic
;
2-Butylsulfanyl-4,6-bis[(<i>E</i>)-styryl]pyrimidine
;
_chemical_name_common     ?
_chemical_formula_moiety     'C24 H24 N2 S'
_chemical_formula_sum     'C24 H24 N2 S'
_chemical_formula_iupac     'C24 H24 N2 S'
_chemical_formula_weight     372.51
_chemical_melting_point     ?
_symmetry_cell_setting     monoclinic
_symmetry_space_group_name_H-M     'P 21/c '
_space_group_name_Hall     '-P 2ybc'
loop_
    _symmetry_equiv_pos_as_xyz
    'x, y, z'
    '-x, y+1/2, -z+1/2'
    '-x, -y, -z'
    'x, -y-1/2, z-1/2'
_cell_length_a     9.0447(18)
_cell_length_b     9.3798(19)
_cell_length_c     23.802(7)
_cell_angle_alpha     90.00
_cell_angle_beta     103.44(3)
_cell_angle_gamma     90.00
_cell_volume     1964.0(8)
_cell_formula_units_Z     4
_cell_measurement_reflns_used     4606
_cell_measurement_theta_min     3.8963
_cell_measurement_theta_max     28.6415
_cell_measurement_temperature     153(2)
_exptl_crystal_description     prism
_exptl_crystal_colour     yellow
_exptl_crystal_size_max     0.26
_exptl_crystal_size_mid     0.23
_exptl_crystal_size_min     0.22
_exptl_crystal_density_diffrn     1.260
_exptl_crystal_density_meas     ?
_exptl_crystal_density_method     'not measured'
_exptl_crystal_F_000     792
_exptl_absorpt_coefficient_mu     0.176
_exptl_absorpt_correction_type     multi-scan
_exptl_absorpt_process_details     'multi-scan'
_exptl_absorpt_correction_T_min     0.8300
_exptl_absorpt_correction_T_max     1.0000
_exptl_special_details     ?
_diffrn_ambient_temperature     153(2)
_diffrn_radiation_type     MoK\a
_diffrn_radiation_wavelength     0.71073
_diffrn_radiation_source     'fine-focus sealed tube'
_diffrn_radiation_monochromator     graphite
_diffrn_measurement_device_type     'Rigaku CCD '
_diffrn_measurement_method     'phi and omega scans'
_diffrn_detector_area_resol_mean     ?
_diffrn_reflns_number     9602
_diffrn_reflns_av_R_equivalents     0.0198
_diffrn_reflns_av_sigmaI/netI     0.0272
_diffrn_reflns_theta_min     3.88
_diffrn_reflns_theta_max     25.19
_diffrn_reflns_theta_full     25.19
_diffrn_measured_fraction_theta_max     0.987
_diffrn_measured_fraction_theta_full     0.987
_diffrn_reflns_limit_h_min     -10
_diffrn_reflns_limit_h_max     8
_diffrn_reflns_limit_k_min     -10
_diffrn_reflns_limit_k_max     11
_diffrn_reflns_limit_l_min     -28
_diffrn_reflns_limit_l_max     28
_diffrn_standards_number     ?
_diffrn_standards_interval_count     ?
_diffrn_standards_interval_time     ?
_diffrn_standards_decay_%     ?
_refine_special_details
;
Refinement of <i>F</i>^2^ against ALL reflections. The weighted <i>R</i>-factor
<i>wR</i> and goodness of fit <i>S</i> are based on <i>F</i>^2^, conventional
<i>R</i>-factors <i>R</i> are based on <i>F</i>, with <i>F</i> set to zero for
negative <i>F</i>^2^. The threshold expression of <i>F</i>^2^ >
\s(<i>F</i>^2^) is used only for calculating <i>R</i>-factors(gt) <i>etc</i>.
and is not relevant to the choice of reflections for refinement.
<i>R</i>-factors based on <i>F</i>^2^ are statistically about twice as large
as those based on <i>F</i>, and <i>R</i>- factors based on ALL data will be
even larger.
;
_reflns_number_total     3487
_reflns_number_gt     3193
_reflns_threshold_expression     I>2\s(I)
_refine_ls_structure_factor_coef     Fsqd
_refine_ls_matrix_type     full
_refine_ls_R_factor_all     0.0372
_refine_ls_R_factor_gt     0.0338
_refine_ls_wR_factor_gt     0.0850
_refine_ls_wR_factor_ref     0.0873
_refine_ls_goodness_of_fit_ref     1.056
_refine_ls_restrained_S_all     1.056
_refine_ls_number_reflns     3487
_refine_ls_number_parameters     245
_refine_ls_number_restraints     0
_refine_ls_hydrogen_treatment     constr
_refine_ls_weighting_scheme     calc
_refine_ls_weighting_details
         'calc w=1/[\s^2^(Fo^2^)+(0.0468P)^2^+0.4259P] where P=(Fo^2^+2Fc^2^)/3'
_atom_sites_solution_hydrogens     geom
_atom_sites_solution_primary     direct
_atom_sites_solution_secondary     difmap
_refine_ls_shift/su_max     0.002
_refine_ls_shift/su_mean     0.000
_refine_diff_density_max     0.203
_refine_diff_density_min     -0.234
_refine_ls_extinction_method     none
_refine_ls_extinction_coef     ?
loop_
    _atom_type_symbol
    _atom_type_description
    _atom_type_scat_dispersion_real
    _atom_type_scat_dispersion_imag
    _atom_type_scat_source
    'C' 'C' 0.0033 0.0016
                         'International Tables Vol C Tables 4.2.6.8 and 6.1.1.4'
    'H' 'H' 0.0000 0.0000
                         'International Tables Vol C Tables 4.2.6.8 and 6.1.1.4'
    'N' 'N' 0.0061 0.0033
                         'International Tables Vol C Tables 4.2.6.8 and 6.1.1.4'
    'S' 'S' 0.1246 0.1234
                         'International Tables Vol C Tables 4.2.6.8 and 6.1.1.4'
_computing_data_collection
;
CrystalClear (Rigaku, 2008)
;
_computing_cell_refinement
;
CrystalClear (Rigaku, 2008)
;
_computing_data_reduction
;
CrystalClear (Rigaku, 2008)
;
_computing_structure_solution
;
SHELXTL (Sheldrick, 2008)
;
_computing_structure_refinement
;
SHELXTL (Sheldrick, 2008)
;
_computing_molecular_graphics
;
SHELXTL (Sheldrick, 2008)
;
_computing_publication_material
;
SHELXTL (Sheldrick, 2008)
;
loop_
    _atom_site_type_symbol
    _atom_site_label
    _atom_site_fract_x
    _atom_site_fract_y
    _atom_site_fract_z
    _atom_site_U_iso_or_equiv
    _atom_site_adp_type
    _atom_site_calc_flag
    _atom_site_refinement_flags
    _atom_site_occupancy
    _atom_site_symmetry_multiplicity
    _atom_site_disorder_assembly
    _atom_site_disorder_group
    S S1 0.14918(4) 0.26493(4) 0.884447(14) 0.02603(12) Uani d . 1 1 . .
    N N1 0.29497(11) 0.49599(11) 0.93583(4) 0.0198(2) Uani d . 1 1 . .
    N N2 0.14298(11) 0.35823(11) 0.98633(4) 0.0202(2) Uani d . 1 1 . .
    C C1 0.20397(13) 0.38866(13) 0.94166(5) 0.0193(3) Uani d . 1 1 . .
    C C2 0.17542(13) 0.45128(13) 1.03058(5) 0.0194(3) Uani d . 1 1 . .
    C C3 0.26563(13) 0.57051(13) 1.02829(5) 0.0205(3) Uani d . 1 1 . .
    H H3 0.2852 0.6377 1.0590 0.025 Uiso calc R 1 1 . .
    C C4 0.32650(13) 0.58934(13) 0.98031(5) 0.0191(3) Uani d . 1 1 . .
    C C5 0.42814(13) 0.70891(13) 0.97653(5) 0.0204(3) Uani d . 1 1 . .
    H H5 0.4634 0.7661 1.0099 0.025 Uiso calc R 1 1 . .
    C C6 0.47367(14) 0.74153(13) 0.92880(6) 0.0219(3) Uani d . 1 1 . .
    H H6 0.4330 0.6851 0.8957 0.026 Uiso calc R 1 1 . .
    C C7 0.57954(14) 0.85485(13) 0.92161(6) 0.0225(3) Uani d . 1 1 . .
    C C8 0.60175(15) 0.88109(15) 0.86649(6) 0.0281(3) Uani d . 1 1 . .
    H H8 0.5451 0.8285 0.8346 0.034 Uiso calc R 1 1 . .
    C C9 0.70538(16) 0.98295(16) 0.85754(7) 0.0343(4) Uani d . 1 1 . .
    H H9 0.7194 0.9993 0.8197 0.041 Uiso calc R 1 1 . .
    C C10 0.78780(16) 1.06029(15) 0.90348(7) 0.0353(4) Uani d . 1 1 . .
    H H10 0.8589 1.1298 0.8974 0.042 Uiso calc R 1 1 . .
    C C11 0.76658(16) 1.03641(15) 0.95844(7) 0.0332(3) Uani d . 1 1 . .
    H H11 0.8230 1.0901 0.9901 0.040 Uiso calc R 1 1 . .
    C C12 0.66348(15) 0.93468(14) 0.96766(6) 0.0273(3) Uani d . 1 1 . .
    H H12 0.6498 0.9192 1.0056 0.033 Uiso calc R 1 1 . .
    C C13 0.11375(13) 0.42439(14) 1.08114(5) 0.0210(3) Uani d . 1 1 . .
    H H13 0.1239 0.4973 1.1095 0.025 Uiso calc R 1 1 . .
    C C14 0.04425(14) 0.30423(14) 1.08999(5) 0.0222(3) Uani d . 1 1 . .
    H H14 0.0362 0.2324 1.0613 0.027 Uiso calc R 1 1 . .
    C C15 -0.02107(14) 0.27106(14) 1.13927(5) 0.0218(3) Uani d . 1 1 . .
    C C16 -0.09987(15) 0.14320(15) 1.13976(6) 0.0286(3) Uani d . 1 1 . .
    H H16 -0.1076 0.0781 1.1086 0.034 Uiso calc R 1 1 . .
    C C17 -0.16687(16) 0.10953(16) 1.18474(7) 0.0341(3) Uani d . 1 1 . .
    H H17 -0.2208 0.0224 1.1841 0.041 Uiso calc R 1 1 . .
    C C18 -0.15537(16) 0.20253(17) 1.23059(6) 0.0327(3) Uani d . 1 1 . .
    H H18 -0.2010 0.1794 1.2616 0.039 Uiso calc R 1 1 . .
    C C19 -0.07708(15) 0.32952(16) 1.23120(6) 0.0302(3) Uani d . 1 1 . .
    H H19 -0.0692 0.3936 1.2627 0.036 Uiso calc R 1 1 . .
    C C20 -0.01020(15) 0.36359(15) 1.18626(6) 0.0265(3) Uani d . 1 1 . .
    H H20 0.0438 0.4508 1.1873 0.032 Uiso calc R 1 1 . .
    C C21 0.25447(15) 0.32567(15) 0.83313(5) 0.0252(3) Uani d . 1 1 . .
    H H21A 0.2058 0.2874 0.7945 0.030 Uiso calc R 1 1 . .
    H H21B 0.2489 0.4310 0.8308 0.030 Uiso calc R 1 1 . .
    C C22 0.42011(15) 0.28109(15) 0.84837(6) 0.0286(3) Uani d . 1 1 . .
    H H22A 0.4260 0.1761 0.8524 0.034 Uiso calc R 1 1 . .
    H H22B 0.4702 0.3232 0.8861 0.034 Uiso calc R 1 1 . .
    C C23 0.50566(18) 0.32712(16) 0.80329(7) 0.0370(4) Uani d . 1 1 . .
    H H23A 0.6071 0.2814 0.8124 0.044 Uiso calc R 1 1 . .
    H H23B 0.4501 0.2916 0.7650 0.044 Uiso calc R 1 1 . .
    C C24 0.52647(17) 0.48708(16) 0.79936(7) 0.0364(4) Uani d . 1 1 . .
    H H24A 0.5838 0.5078 0.7701 0.055 Uiso calc R 1 1 . .
    H H24B 0.5823 0.5235 0.8369 0.055 Uiso calc R 1 1 . .
    H H24C 0.4267 0.5333 0.7886 0.055 Uiso calc R 1 1 . .
loop_
    _atom_site_aniso_label
    _atom_site_aniso_U_11
    _atom_site_aniso_U_22
    _atom_site_aniso_U_33
    _atom_site_aniso_U_12
    _atom_site_aniso_U_13
    _atom_site_aniso_U_23
    S1 0.0269(2) 0.0267(2) 0.0270(2) -0.00895(13) 0.01143(15) -0.00718(14)
    N1 0.0190(5) 0.0189(6) 0.0221(5) 0.0003(4) 0.0062(4) 0.0002(4)
    N2 0.0189(5) 0.0199(6) 0.0226(5) 0.0010(4) 0.0066(4) 0.0013(4)
    C1 0.0174(6) 0.0188(6) 0.0219(6) 0.0015(5) 0.0051(5) 0.0001(5)
    C2 0.0164(6) 0.0205(7) 0.0214(6) 0.0038(5) 0.0045(5) 0.0033(5)
    C3 0.0208(6) 0.0202(7) 0.0206(6) 0.0011(5) 0.0048(5) -0.0007(5)
    C4 0.0169(6) 0.0185(6) 0.0216(6) 0.0028(5) 0.0042(5) 0.0015(5)
    C5 0.0203(6) 0.0180(6) 0.0231(6) -0.0003(5) 0.0052(5) -0.0008(5)
    C6 0.0230(7) 0.0187(6) 0.0248(7) -0.0007(5) 0.0071(5) -0.0010(5)
    C7 0.0218(6) 0.0184(6) 0.0292(7) 0.0026(5) 0.0096(5) 0.0023(5)
    C8 0.0299(7) 0.0268(7) 0.0299(7) 0.0007(6) 0.0116(6) 0.0030(6)
    C9 0.0355(8) 0.0322(8) 0.0410(9) 0.0035(6) 0.0207(7) 0.0129(7)
    C10 0.0260(7) 0.0243(8) 0.0595(10) -0.0016(6) 0.0178(7) 0.0089(7)
    C11 0.0267(7) 0.0249(7) 0.0471(9) -0.0038(6) 0.0069(7) -0.0020(7)
    C12 0.0270(7) 0.0235(7) 0.0327(7) -0.0010(5) 0.0094(6) 0.0005(6)
    C13 0.0195(6) 0.0226(7) 0.0210(6) 0.0024(5) 0.0051(5) 0.0007(5)
    C14 0.0226(6) 0.0226(7) 0.0217(6) 0.0023(5) 0.0058(5) 0.0013(5)
    C15 0.0186(6) 0.0241(7) 0.0231(7) 0.0038(5) 0.0056(5) 0.0048(5)
    C16 0.0299(7) 0.0266(7) 0.0306(7) -0.0012(6) 0.0099(6) 0.0026(6)
    C17 0.0311(8) 0.0331(8) 0.0411(8) -0.0036(6) 0.0148(7) 0.0108(7)
    C18 0.0291(8) 0.0413(9) 0.0324(8) 0.0077(6) 0.0171(6) 0.0142(7)
    C19 0.0322(7) 0.0361(8) 0.0240(7) 0.0080(6) 0.0102(6) 0.0040(6)
    C20 0.0277(7) 0.0271(7) 0.0261(7) 0.0008(6) 0.0092(6) 0.0043(6)
    C21 0.0269(7) 0.0296(7) 0.0195(6) -0.0036(6) 0.0066(5) -0.0028(6)
    C22 0.0297(7) 0.0272(7) 0.0324(8) 0.0029(6) 0.0146(6) 0.0036(6)
    C23 0.0427(9) 0.0314(8) 0.0454(9) 0.0054(7) 0.0276(7) 0.0035(7)
    C24 0.0350(8) 0.0343(8) 0.0436(9) -0.0003(6) 0.0171(7) 0.0063(7)
_geom_special_details
;
All e.s.d.'s (except the e.s.d. in the dihedral angle between two l.s. planes)
are estimated using the full covariance matrix. The cell e.s.d.'s are taken
into account individually in the estimation of e.s.d.'s in distances, angles
and torsion angles; correlations between e.s.d.'s in cell parameters are only
used when they are defined by crystal symmetry. An approximate (isotropic)
treatment of cell e.s.d.'s is used for estimating e.s.d.'s involving l.s.
planes.
;
loop_
    _geom_bond_atom_site_label_1
    _geom_bond_atom_site_label_2
    _geom_bond_site_symmetry_2
    _geom_bond_distance
    _geom_bond_publ_flag
    S1 C1 . 1.7701(13) ?
    S1 C21 . 1.8066(14) ?
    N1 C1 . 1.3279(16) ?
    N1 C4 . 1.3523(16) ?
    N2 C1 . 1.3375(16) ?
    N2 C2 . 1.3466(16) ?
    C2 C3 . 1.3929(18) ?
    C2 C13 . 1.4611(18) ?
    C3 C4 . 1.3896(17) ?
    C3 H3 . 0.9500 ?
    C4 C5 . 1.4662(17) ?
    C5 C6 . 1.3309(18) ?
    C5 H5 . 0.9500 ?
    C6 C7 . 1.4670(18) ?
    C6 H6 . 0.9500 ?
    C7 C8 . 1.3946(19) ?
    C7 C12 . 1.3969(19) ?
    C8 C9 . 1.389(2) ?
    C8 H8 . 0.9500 ?
    C9 C10 . 1.378(2) ?
    C9 H9 . 0.9500 ?
    C10 C11 . 1.384(2) ?
    C10 H10 . 0.9500 ?
    C11 C12 . 1.3868(19) ?
    C11 H11 . 0.9500 ?
    C12 H12 . 0.9500 ?
    C13 C14 . 1.3310(19) ?
    C13 H13 . 0.9500 ?
    C14 C15 . 1.4642(18) ?
    C14 H14 . 0.9500 ?
    C15 C16 . 1.3966(19) ?
    C15 C20 . 1.4009(19) ?
    C16 C17 . 1.384(2) ?
    C16 H16 . 0.9500 ?
    C17 C18 . 1.382(2) ?
    C17 H17 . 0.9500 ?
    C18 C19 . 1.384(2) ?
    C18 H18 . 0.9500 ?
    C19 C20 . 1.3831(19) ?
    C19 H19 . 0.9500 ?
    C20 H20 . 0.9500 ?
    C21 C22 . 1.5160(19) ?
    C21 H21A . 0.9900 ?
    C21 H21B . 0.9900 ?
    C22 C23 . 1.5239(19) ?
    C22 H22A . 0.9900 ?
    C22 H22B . 0.9900 ?
    C23 C24 . 1.518(2) ?
    C23 H23A . 0.9900 ?
    C23 H23B . 0.9900 ?
    C24 H24A . 0.9800 ?
    C24 H24B . 0.9800 ?
    C24 H24C . 0.9800 ?
loop_
    _geom_angle_atom_site_label_1
    _geom_angle_atom_site_label_2
    _geom_angle_atom_site_label_3
    _geom_angle_site_symmetry_1
    _geom_angle_site_symmetry_3
    _geom_angle
    _geom_angle_publ_flag
    C1 S1 C21 . . 102.48(6) ?
    C1 N1 C4 . . 115.60(11) ?
    C1 N2 C2 . . 115.35(11) ?
    N1 C1 N2 . . 128.69(12) ?
    N1 C1 S1 . . 119.09(9) ?
    N2 C1 S1 . . 112.22(9) ?
    N2 C2 C3 . . 120.87(11) ?
    N2 C2 C13 . . 118.47(11) ?
    C3 C2 C13 . . 120.66(12) ?
    C4 C3 C2 . . 118.80(12) ?
    C4 C3 H3 . . 120.6 ?
    C2 C3 H3 . . 120.6 ?
    N1 C4 C3 . . 120.63(11) ?
    N1 C4 C5 . . 117.93(11) ?
    C3 C4 C5 . . 121.43(12) ?
    C6 C5 C4 . . 123.44(12) ?
    C6 C5 H5 . . 118.3 ?
    C4 C5 H5 . . 118.3 ?
    C5 C6 C7 . . 127.30(12) ?
    C5 C6 H6 . . 116.4 ?
    C7 C6 H6 . . 116.4 ?
    C8 C7 C12 . . 118.20(12) ?
    C8 C7 C6 . . 118.57(12) ?
    C12 C7 C6 . . 123.19(12) ?
    C9 C8 C7 . . 121.04(14) ?
    C9 C8 H8 . . 119.5 ?
    C7 C8 H8 . . 119.5 ?
    C10 C9 C8 . . 120.01(14) ?
    C10 C9 H9 . . 120.0 ?
    C8 C9 H9 . . 120.0 ?
    C9 C10 C11 . . 119.78(13) ?
    C9 C10 H10 . . 120.1 ?
    C11 C10 H10 . . 120.1 ?
    C10 C11 C12 . . 120.47(14) ?
    C10 C11 H11 . . 119.8 ?
    C12 C11 H11 . . 119.8 ?
    C11 C12 C7 . . 120.50(13) ?
    C11 C12 H12 . . 119.8 ?
    C7 C12 H12 . . 119.8 ?
    C14 C13 C2 . . 124.15(12) ?
    C14 C13 H13 . . 117.9 ?
    C2 C13 H13 . . 117.9 ?
    C13 C14 C15 . . 126.89(13) ?
    C13 C14 H14 . . 116.6 ?
    C15 C14 H14 . . 116.6 ?
    C16 C15 C20 . . 117.82(12) ?
    C16 C15 C14 . . 119.39(12) ?
    C20 C15 C14 . . 122.78(12) ?
    C17 C16 C15 . . 121.23(13) ?
    C17 C16 H16 . . 119.4 ?
    C15 C16 H16 . . 119.4 ?
    C18 C17 C16 . . 120.05(14) ?
    C18 C17 H17 . . 120.0 ?
    C16 C17 H17 . . 120.0 ?
    C17 C18 C19 . . 119.73(13) ?
    C17 C18 H18 . . 120.1 ?
    C19 C18 H18 . . 120.1 ?
    C20 C19 C18 . . 120.36(14) ?
    C20 C19 H19 . . 119.8 ?
    C18 C19 H19 . . 119.8 ?
    C19 C20 C15 . . 120.80(13) ?
    C19 C20 H20 . . 119.6 ?
    C15 C20 H20 . . 119.6 ?
    C22 C21 S1 . . 113.46(9) ?
    C22 C21 H21A . . 108.9 ?
    S1 C21 H21A . . 108.9 ?
    C22 C21 H21B . . 108.9 ?
    S1 C21 H21B . . 108.9 ?
    H21A C21 H21B . . 107.7 ?
    C21 C22 C23 . . 112.88(12) ?
    C21 C22 H22A . . 109.0 ?
    C23 C22 H22A . . 109.0 ?
    C21 C22 H22B . . 109.0 ?
    C23 C22 H22B . . 109.0 ?
    H22A C22 H22B . . 107.8 ?
    C24 C23 C22 . . 114.46(12) ?
    C24 C23 H23A . . 108.6 ?
    C22 C23 H23A . . 108.6 ?
    C24 C23 H23B . . 108.6 ?
    C22 C23 H23B . . 108.6 ?
    H23A C23 H23B . . 107.6 ?
    C23 C24 H24A . . 109.5 ?
    C23 C24 H24B . . 109.5 ?
    H24A C24 H24B . . 109.5 ?
    C23 C24 H24C . . 109.5 ?
    H24A C24 H24C . . 109.5 ?
    H24B C24 H24C . . 109.5 ?
loop_
    _geom_torsion_atom_site_label_1
    _geom_torsion_atom_site_label_2
    _geom_torsion_atom_site_label_3
    _geom_torsion_atom_site_label_4
    _geom_torsion_site_symmetry_1
    _geom_torsion_site_symmetry_2
    _geom_torsion_site_symmetry_3
    _geom_torsion_site_symmetry_4
    _geom_torsion
    _geom_torsion_publ_flag
    C4 N1 C1 N2 . . . . -2.18(18) ?
    C4 N1 C1 S1 . . . . 177.30(9) ?
    C2 N2 C1 N1 . . . . 1.89(18) ?
    C2 N2 C1 S1 . . . . -177.61(8) ?
    C21 S1 C1 N1 . . . . 3.44(11) ?
    C21 S1 C1 N2 . . . . -177.00(9) ?
    C1 N2 C2 C3 . . . . 0.51(16) ?
    C1 N2 C2 C13 . . . . -179.51(10) ?
    N2 C2 C3 C4 . . . . -2.32(17) ?
    C13 C2 C3 C4 . . . . 177.70(11) ?
    C1 N1 C4 C3 . . . . 0.06(16) ?
    C1 N1 C4 C5 . . . . 179.18(10) ?
    C2 C3 C4 N1 . . . . 2.01(17) ?
    C2 C3 C4 C5 . . . . -177.07(11) ?
    N1 C4 C5 C6 . . . . 9.66(18) ?
    C3 C4 C5 C6 . . . . -171.24(12) ?
    C4 C5 C6 C7 . . . . -177.30(11) ?
    C5 C6 C7 C8 . . . . -173.89(12) ?
    C5 C6 C7 C12 . . . . 8.4(2) ?
    C12 C7 C8 C9 . . . . 0.54(19) ?
    C6 C7 C8 C9 . . . . -177.27(12) ?
    C7 C8 C9 C10 . . . . -0.2(2) ?
    C8 C9 C10 C11 . . . . -0.2(2) ?
    C9 C10 C11 C12 . . . . 0.3(2) ?
    C10 C11 C12 C7 . . . . 0.0(2) ?
    C8 C7 C12 C11 . . . . -0.42(19) ?
    C6 C7 C12 C11 . . . . 177.28(12) ?
    N2 C2 C13 C14 . . . . 9.40(18) ?
    C3 C2 C13 C14 . . . . -170.62(12) ?
    C2 C13 C14 C15 . . . . -179.42(11) ?
    C13 C14 C15 C16 . . . . 175.44(12) ?
    C13 C14 C15 C20 . . . . -3.6(2) ?
    C20 C15 C16 C17 . . . . 0.83(19) ?
    C14 C15 C16 C17 . . . . -178.22(12) ?
    C15 C16 C17 C18 . . . . -0.6(2) ?
    C16 C17 C18 C19 . . . . 0.2(2) ?
    C17 C18 C19 C20 . . . . -0.1(2) ?
    C18 C19 C20 C15 . . . . 0.4(2) ?
    C16 C15 C20 C19 . . . . -0.72(18) ?
    C14 C15 C20 C19 . . . . 178.30(12) ?
    C1 S1 C21 C22 . . . . 78.82(11) ?
    S1 C21 C22 C23 . . . . 177.34(10) ?
    C21 C22 C23 C24 . . . . 67.68(18) ?
data_New_Global_Publ_Block
_journal_date_recd_electronic     2015-04-22
_journal_date_accepted     2015-04-24
_journal_name_full     'Acta Crystallographica, Section E'
_journal_year     2015
_journal_volume     71
_journal_issue      5
_journal_page_first     o368
_journal_page_last     o368
_journal_paper_category     HO
_journal_paper_doi     10.1107/S2056989015008166
_journal_coeditor_code     HB7413
_publ_contact_author_name     'Aijian Wang'
_publ_contact_author_address
;
China-Australia Joint Research Center for Functional Molecular Materials,
Scientific Research Academy & School of Chemistry and Chemical Engineering,
Jiangsu University, Zhenjiang 212013,
People's Republic of China
;
_publ_contact_author_email     'wajujs@ujs.edu.cn'
_publ_contact_author_fax     ?
_publ_contact_author_phone     ?
_publ_section_title
;
Crystal structure of 2-butylsulfanyl-4,6-bis[(<i>E</i>)-styryl]pyrimidine
;
loop_
    _publ_author_name
    _publ_author_footnote
    _publ_author_address
    'Wang, Aijian' .
;
China-Australia Joint Research Center for Functional Molecular Materials,
Scientific Research Academy & School of Chemistry and Chemical Engineering,
Jiangsu University, Zhenjiang 212013,
People's Republic of China
;
    'Li, Guanghui' .
;
China-Australia Joint Research Center for Functional Molecular Materials,
Scientific Research Academy & School of Chemistry and Chemical Engineering,
Jiangsu University, Zhenjiang 212013,
People's Republic of China
;
_publ_section_synopsis     .
