# Supplementary material for: Crystal structure of 2-butyl­sulfanyl-4,6-bis­[(E)-styr­yl]pyrimidine
Source: Acta Crystallogr E Crystallogr Commun. 2015 Apr 30;71(Pt 5):o368. doi: 10.1107/S2056989015008166 (PMC4420047; doi:10.1107/S2056989015008166)
Supplement: Supplementary file 2 [file e-71-0o368-Isup2.hkl]

# 
# h,k,l, Fc-squared, Fo-squared, sigma(Fo-squared) and status flag 
# 
data_I
_shelx_title ' s in P2(1)/n New: P21/c' 
_shelx_refln_list_code          4 
_shelx_F_calc_maximum      155.99 
_exptl_crystal_F_000       792.00 
_reflns_d_resolution_high  0.8350 
 
loop_ 
 _symmetry_equiv_pos_as_xyz 
 'x, y, z' 
 '-x, y+1/2, -z+1/2' 
 '-x, -y, -z' 
 'x, -y-1/2, z-1/2' 
 
_cell_length_a     9.0447 
_cell_length_b     9.3798 
_cell_length_c    23.8020 
_cell_angle_alpha  90.000 
_cell_angle_beta  103.440 
_cell_angle_gamma  90.000 
 
_shelx_F_squared_multiplier     1.000 
 
loop_ 
 _refln_index_h 
 _refln_index_k 
 _refln_index_l 
 _refln_F_squared_calc 
 _refln_F_squared_meas 
 _refln_F_squared_sigma 
 _refln_observed_status 
   2   0   0      430.21      413.39      8.95 o 
   3   0   0     8701.32     8236.19    175.65 o 
   4   0   0       56.93       45.69      1.80 o 
   5   0   0        3.19       10.86      3.19 o 
   6   0   0      594.56      651.36     14.25 o 
   7   0   0     2201.69     2292.61     65.60 o 
   8   0   0        0.55        2.22      2.81 o 
   9   0   0       46.18       47.15     14.88 o 
  10   0   0       43.68       51.02     15.63 o 
   2   1   0      111.35      114.29      1.73 o 
   3   1   0       84.59       79.20      1.88 o 
   4   1   0     1151.22     1188.44     11.16 o 
   5   1   0     1255.11     1246.78     10.44 o 
   6   1   0       29.65       21.97      2.60 o 
   7   1   0      103.47       96.03      5.34 o 
   8   1   0      901.71      913.48     10.78 o 
   9   1   0       53.47       63.89      5.59 o 
  10   1   0       60.77       62.99      9.00 o 
   1   2   0     1291.04     1244.42      7.29 o 
   3   2   0     3190.32     3091.33     11.53 o 
   4   2   0     1067.22      993.55      7.83 o 
   5   2   0      628.04      701.96      6.57 o 
   6   2   0      102.91       95.69      2.43 o 
   7   2   0      850.98      810.10     14.07 o 
   8   2   0      104.78      105.54      8.19 o 
   9   2   0      136.28      138.30      7.98 o 
  10   2   0      493.56      534.51     13.78 o 
   1   3   0      953.97      916.35      5.30 o 
   2   3   0     1940.77     1896.20     10.97 o 
   3   3   0      931.88      979.49      5.91 o 
   5   3   0       61.73       49.94      2.18 o 
   6   3   0       34.91       34.89      3.78 o 
   7   3   0        1.24        3.35      1.11 o 
   8   3   0      185.28      194.22      5.97 o 
   9   3   0      121.26      123.91      4.43 o 
  10   3   0        0.27        2.65      2.04 o 
   0   4   0      732.30      670.80     11.37 o 
   1   4   0      664.30      731.46      5.50 o 
   2   4   0        2.65        2.86      0.83 o 
   3   4   0      285.63      252.77      3.44 o 
   4   4   0      373.73      452.77      3.57 o 
   5   4   0      205.11      214.44     10.38 o 
   6   4   0      360.07      354.71      5.78 o 
   7   4   0      515.28      515.83     14.06 o 
   8   4   0        5.75       11.98      2.68 o 
   9   4   0      165.19      167.81      8.15 o 
   1   5   0       49.20       41.63      1.82 o 
   2   5   0     1952.78     1996.46     16.96 o 
   3   5   0      560.52      576.63      5.34 o 
   4   5   0      317.09      343.84      4.62 o 
   5   5   0     2171.73     2229.17     19.90 o 
   6   5   0      157.60      145.18      3.75 o 
   7   5   0      123.46      105.37      6.90 o 
   8   5   0       91.05       94.02      4.97 o 
   9   5   0       27.38       21.53      3.06 o 
   0   6   0      190.06      169.92      2.88 o 
   1   6   0      286.03      271.81      3.02 o 
   2   6   0      390.07      388.39      4.12 o 
   3   6   0      296.59      305.89      5.16 o 
   4   6   0      692.02      705.44      9.19 o 
   5   6   0      277.70      264.50      4.56 o 
   6   6   0      678.24      649.33      5.95 o 
   7   6   0       27.15       33.89      4.40 o 
   8   6   0        7.78        4.97      1.58 o 
   1   7   0      144.10      137.62      3.31 o 
   2   7   0      448.98      462.10      6.21 o 
   3   7   0       47.51       40.78      2.73 o 
   4   7   0      676.40      668.20     12.05 o 
   5   7   0      120.78      121.36      3.66 o 
   6   7   0       10.15       12.33      3.09 o 
   7   7   0      192.99      149.61      5.43 o 
   8   7   0        0.20        1.36      1.43 o 
   0   8   0      254.44      244.33      6.13 o 
   1   8   0        2.25        3.01      0.70 o 
   2   8   0       64.58       71.01      6.24 o 
   3   8   0      140.49      145.88     10.49 o 
   4   8   0      100.47      101.97      5.16 o 
   5   8   0       22.71       21.11      3.31 o 
   6   8   0      279.68      250.02      7.77 o 
   7   8   0      409.75      406.44     14.90 o 
   1   9   0      411.13      407.55      7.36 o 
   2   9   0        0.20        1.51      0.95 o 
   3   9   0        8.85       12.17      2.81 o 
   4   9   0      283.12      280.68     10.00 o 
   5   9   0      555.33      576.94     20.32 o 
   6   9   0      104.69       94.05     16.66 o 
   1  10   0      131.51      136.23      9.73 o 
   2  10   0        0.02        1.38      1.59 o 
   3  10   0      306.81      292.83      8.56 o 
   4  10   0       21.45       32.59      7.40 o 
   1  11   0        9.32        9.68      2.65 o 
   2  11   0       56.45       49.40     10.10 o 
 -10   1   1       67.51       64.77     13.27 o 
  -9   1   1        0.22        1.13      1.73 o 
  -8   1   1       52.27       47.21      4.93 o 
  -7   1   1      645.49      653.64     10.46 o 
  -6   1   1       47.90       57.88      3.25 o 
  -5   1   1     1405.99     1480.43     12.06 o 
  -4   1   1      110.40      104.97      2.38 o 
  -3   1   1      192.92      183.41      1.91 o 
  -2   1   1     1741.29     1695.12      7.10 o 
   2   1   1     2187.78     2198.62     13.17 o 
   3   1   1     1620.05     1574.74      8.06 o 
   4   1   1      503.47      525.97      4.60 o 
   5   1   1       58.41       51.85      2.20 o 
   6   1   1      557.62      618.63      8.16 o 
   7   1   1      200.85      200.75      5.28 o 
   8   1   1       24.57       28.28      3.02 o 
   9   1   1      269.04      276.86      6.75 o 
  10   1   1       56.65       49.67      7.92 o 
 -10   2   1       18.99       18.71      5.02 o 
  -9   2   1       14.30       13.81      2.94 o 
  -8   2   1        0.83        2.62      0.96 o 
  -7   2   1       28.07       28.32      3.51 o 
  -6   2   1        7.34        9.85      1.54 o 
  -5   2   1      361.17      392.85      4.92 o 
  -4   2   1     2037.28     2193.58     13.34 o 
  -3   2   1     3801.47     3698.48     17.21 o 
  -2   2   1    10896.60     9606.15    388.55 o 
  -1   2   1      429.59      397.97      4.91 o 
   0   2   1     4093.33     3733.95     35.59 o 
   3   2   1     1443.84     1500.33     11.81 o 
   4   2   1      180.79      198.97      5.00 o 
   5   2   1      159.69      170.63      4.04 o 
   6   2   1        5.72        6.81      1.09 o 
   7   2   1      124.59      116.24      4.18 o 
   8   2   1       38.04       37.42      5.42 o 
   9   2   1      307.09      306.69      9.45 o 
  10   2   1        0.19        2.76      1.72 o 
 -10   3   1      240.99      248.35      9.81 o 
  -9   3   1        2.55        3.52      1.10 o 
  -8   3   1       70.17       78.71      6.62 o 
  -7   3   1       21.41       18.74      2.88 o 
  -6   3   1       17.81       19.56      2.37 o 
  -5   3   1      102.23      103.98      2.99 o 
  -4   3   1     1179.39     1258.82      7.68 o 
  -3   3   1     1765.97     1905.65     11.48 o 
  -2   3   1       66.24       87.40      1.34 o 
  -1   3   1      447.59      494.94      5.17 o 
   0   3   1     2390.59     2308.03     24.15 o 
   1   3   1      576.47      575.26      3.63 o 
   2   3   1      245.20      223.31      3.01 o 
   3   3   1      633.62      658.44      4.31 o 
   4   3   1        8.99        7.33      1.06 o 
   5   3   1      789.95      849.00      6.33 o 
   6   3   1       83.16       89.95      3.56 o 
   7   3   1       69.74       81.58     16.04 o 
   8   3   1       58.59       55.29      7.87 o 
   9   3   1      175.88      173.19      6.02 o 
  10   3   1       83.21       79.30     14.91 o 
  -9   4   1      233.56      239.20      6.62 o 
  -8   4   1      331.61      344.55      9.64 o 
  -7   4   1       95.88       99.97      4.92 o 
  -6   4   1      147.50      137.33      3.29 o 
  -5   4   1      214.54      206.72      2.76 o 
  -4   4   1     1052.25     1068.02      6.74 o 
  -3   4   1     1920.68     2058.86     14.09 o 
  -2   4   1     1266.73     1327.37     26.93 o 
  -1   4   1       72.20       87.77      2.93 o 
   0   4   1     1187.06     1261.58     11.93 o 
   1   4   1      444.70      524.98     11.93 o 
   2   4   1        1.87        5.88      2.70 o 
   3   4   1     1414.17     1450.91     10.73 o 
   4   4   1     2470.06     2629.20     13.96 o 
   5   4   1      222.49      220.31      4.12 o 
   6   4   1      178.93      184.81      3.97 o 
   7   4   1       13.54       14.62      1.97 o 
   8   4   1        3.60        7.39      2.06 o 
   9   4   1      148.38      136.30      8.70 o 
  -9   5   1       59.03       46.78      6.71 o 
  -8   5   1      124.10      127.05      5.22 o 
  -7   5   1      456.99      438.09      7.49 o 
  -6   5   1      216.69      230.52      4.53 o 
  -5   5   1       42.59       49.78      2.72 o 
  -4   5   1      268.90      276.80      4.25 o 
  -3   5   1        0.38        1.93      0.56 o 
  -2   5   1      411.87      462.69      4.90 o 
  -1   5   1     1090.03     1135.61     17.16 o 
   0   5   1     1447.55     1466.60     13.92 o 
   1   5   1       57.11       55.83      2.45 o 
   2   5   1     1402.02     1438.64     12.91 o 
   3   5   1       45.84       41.25      2.50 o 
   4   5   1        1.11        2.72      0.80 o 
   5   5   1       26.88       28.03      2.60 o 
   6   5   1      354.16      341.79      6.30 o 
   7   5   1       57.58       57.10      7.79 o 
   8   5   1       16.57       16.89      2.93 o 
   9   5   1      110.34      104.56      8.02 o 
  -8   6   1      238.50      252.66      8.11 o 
  -7   6   1      110.69       98.59      5.70 o 
  -6   6   1      423.23      432.44      4.91 o 
  -5   6   1      117.40      117.27      3.09 o 
  -4   6   1       62.11       58.61      4.16 o 
  -3   6   1        4.95        5.84      0.84 o 
  -2   6   1       23.92       21.58      2.88 o 
  -1   6   1       56.05       55.87      3.09 o 
   0   6   1        9.20        7.08      1.28 o 
   1   6   1      220.89      230.94      6.20 o 
   2   6   1       76.83       75.30      1.89 o 
   3   6   1       22.21       22.88      3.10 o 
   4   6   1       75.34       70.24      3.96 o 
   5   6   1      102.28      100.64      2.65 o 
   6   6   1       10.67        9.03      1.32 o 
   7   6   1      291.53      273.21      8.32 o 
   8   6   1        3.76        5.30      1.74 o 
  -8   7   1       56.27       38.85      8.31 o 
  -7   7   1      211.67      208.14      7.37 o 
  -6   7   1      117.30       92.25      8.54 o 
  -5   7   1       30.33       32.19      3.27 o 
  -4   7   1        1.56        4.01      0.79 o 
  -3   7   1      226.72      223.79      5.29 o 
  -2   7   1      114.72      126.58     11.31 o 
  -1   7   1        4.05        5.56      0.82 o 
   0   7   1      906.13      958.95      7.21 o 
   1   7   1        0.05        1.42      0.46 o 
   2   7   1      388.69      388.42      5.36 o 
   3   7   1        0.13        1.46      0.96 o 
   4   7   1      570.95      593.74      9.80 o 
   5   7   1        0.09        1.24      0.80 o 
   6   7   1      322.48      311.30      9.71 o 
   7   7   1      326.95      324.23     15.28 o 
   8   7   1       63.27       51.90      8.80 o 
  -7   8   1       20.33       18.81      7.29 o 
  -6   8   1        0.62        1.64      1.54 o 
  -5   8   1       34.12       20.35      4.13 o 
  -4   8   1      560.53      552.26      7.69 o 
  -3   8   1        0.88        1.66      0.41 o 
  -2   8   1        3.89        7.86      1.41 o 
  -1   8   1       38.53       35.57      3.82 o 
   0   8   1       33.59       40.09      2.60 o 
   1   8   1      328.77      333.10      4.74 o 
   2   8   1      322.32      337.84      7.64 o 
   3   8   1      434.84      459.97      5.19 o 
   4   8   1       88.80       89.71      4.26 o 
   5   8   1      280.20      290.17      6.23 o 
   6   8   1       46.42       32.74      5.44 o 
   7   8   1       76.18       71.47     20.97 o 
  -6   9   1      122.53      137.74     14.85 o 
  -5   9   1       87.91      103.17     13.61 o 
  -4   9   1        0.23        2.08      1.25 o 
  -3   9   1       82.12       72.31      5.90 o 
  -2   9   1        0.33        1.25      0.90 o 
  -1   9   1       78.91       79.00      7.53 o 
   0   9   1      633.31      646.49      6.39 o 
   1   9   1       12.03       11.81      1.88 o 
   2   9   1        3.87        2.94      0.68 o 
   3   9   1       47.08       39.32      4.08 o 
   4   9   1       12.66       13.33      3.23 o 
   5   9   1        5.11        7.04      2.75 o 
  -4  10   1      493.06      457.80     10.99 o 
  -3  10   1      371.76      360.25     11.20 o 
  -2  10   1        8.62        9.54      2.87 o 
  -1  10   1      355.96      375.60     11.60 o 
   1  10   1      134.74      140.45      6.28 o 
   2  10   1      157.47      172.47      6.74 o 
   3  10   1       14.37       15.10      4.53 o 
   4  10   1      399.44      368.90     17.28 o 
  -2  11   1        5.65        4.98      2.09 o 
  -1  11   1       27.28       23.91      6.24 o 
   0  11   1        0.03        2.10      1.97 o 
   1  11   1      232.41      261.47      8.99 o 
   2  11   1      107.11      114.04     17.63 o 
 -10   0   2       21.71       27.07      7.07 o 
  -9   0   2       15.32       21.20      5.45 o 
  -8   0   2     1099.26     1079.20     22.98 o 
  -7   0   2       25.74       34.73      4.64 o 
  -6   0   2      981.10      944.69      8.58 o 
  -5   0   2      811.47      722.47     18.13 o 
  -4   0   2       40.83       34.88      2.76 o 
  -3   0   2       12.15       10.50      1.39 o 
   2   0   2      484.05      521.84      5.32 o 
   3   0   2      446.34      443.18      5.45 o 
   4   0   2     1602.38     1620.42     12.92 o 
   5   0   2      789.42      725.75     12.06 o 
   6   0   2      442.00      443.52      7.82 o 
   7   0   2      567.88      617.35     12.14 o 
   8   0   2       51.02       42.32     11.60 o 
   9   0   2      699.96      721.39     28.20 o 
  10   0   2       30.95       25.14      8.21 o 
 -10   1   2      336.25      384.28     10.91 o 
  -9   1   2       44.71       45.72      4.78 o 
  -8   1   2      397.91      382.52      8.53 o 
  -7   1   2      523.24      525.81      7.68 o 
  -6   1   2      393.77      389.03      4.06 o 
  -5   1   2     1547.98     1579.08     15.06 o 
  -4   1   2       65.22       52.72      1.19 o 
  -3   1   2     1599.60     1570.00      5.98 o 
  -2   1   2        6.37       11.74      0.90 o 
   1   1   2     3595.43     3239.46     30.54 o 
   3   1   2     9297.80     8947.27    155.98 o 
   4   1   2      337.45      278.38     11.34 o 
   5   1   2      827.26      829.44      7.13 o 
   6   1   2        5.98        8.73      2.30 o 
   7   1   2        5.23        3.10      1.09 o 
   8   1   2        2.79        3.81      1.27 o 
   9   1   2      177.13      166.37      5.14 o 
  10   1   2      157.15      160.34     21.25 o 
 -10   2   2       67.87       62.35     12.88 o 
  -9   2   2      385.60      387.35     11.59 o 
  -8   2   2      174.55      165.37      4.94 o 
  -7   2   2        1.58        3.28      1.27 o 
  -6   2   2      369.76      340.69      5.37 o 
  -5   2   2      257.71      245.04      3.63 o 
  -4   2   2     1968.33     2050.10     11.16 o 
  -3   2   2     1616.32     1627.43      6.86 o 
  -2   2   2     1548.25     1527.33      7.36 o 
   0   2   2     4101.36     4047.51     27.20 o 
   1   2   2     4191.23     3941.25     29.94 o 
   2   2   2    13297.13    12341.80    371.91 o 
   3   2   2      111.50      100.64      1.94 o 
   4   2   2     1779.36     1791.93     12.87 o 
   5   2   2       57.96       49.66      2.03 o 
   6   2   2      685.71      706.40      6.04 o 
   7   2   2       94.12       97.66      4.36 o 
   8   2   2      110.66      109.16      6.32 o 
   9   2   2      326.23      323.45      8.62 o 
  10   2   2        0.04        2.15      1.78 o 
 -10   3   2       32.29       40.15      6.77 o 
  -9   3   2       12.29       13.53      2.30 o 
  -8   3   2       98.87       98.25      4.93 o 
  -7   3   2      580.30      588.73      9.79 o 
  -6   3   2      279.94      270.64      3.54 o 
  -5   3   2        1.29        1.84      0.86 o 
  -4   3   2     1997.30     1942.40     12.40 o 
  -3   3   2     4115.93     4240.40     31.96 o 
  -2   3   2       77.22       79.67      1.28 o 
  -1   3   2        0.45        0.23      0.81 o 
   0   3   2     3221.48     3129.30     29.38 o 
   1   3   2      247.12      206.38      2.00 o 
   2   3   2       59.02       64.84      1.86 o 
   3   3   2       68.69       95.62      1.92 o 
   4   3   2    10199.44    10094.74     98.66 o 
   5   3   2      161.17      164.40      2.72 o 
   6   3   2       60.15       57.94      3.35 o 
   7   3   2     1641.92     1693.16     35.83 o 
   8   3   2        0.05        1.23      1.02 o 
   9   3   2      206.58      197.80      5.55 o 
  -9   4   2      226.57      234.14      6.67 o 
  -8   4   2      786.16      790.00     18.14 o 
  -7   4   2        7.25        8.27      1.46 o 
  -6   4   2      188.66      174.67      3.50 o 
  -5   4   2      206.38      194.58      2.60 o 
  -4   4   2     1969.54     1969.82     14.55 o 
  -3   4   2      686.27      687.90      6.20 o 
  -2   4   2      532.49      629.54     10.70 o 
  -1   4   2       24.81       26.98      5.77 o 
   1   4   2      776.25      740.13      7.49 o 
   2   4   2        0.30        7.94      1.05 o 
   3   4   2     1487.10     1491.94     11.53 o 
   4   4   2       36.75       31.47      2.10 o 
   5   4   2      221.63      226.31      3.85 o 
   6   4   2      284.45      302.03      5.92 o 
   7   4   2        1.70        2.55      1.38 o 
   8   4   2      629.02      674.49     13.57 o 
   9   4   2       11.44       11.13      1.99 o 
  -9   5   2       19.02       15.51      2.33 o 
  -8   5   2        0.01        2.09      1.61 o 
  -7   5   2      479.99      471.61      9.56 o 
  -6   5   2       11.24       10.72      1.08 o 
  -5   5   2        2.41        4.69      0.81 o 
  -4   5   2      422.52      432.98      3.50 o 
  -3   5   2      776.89      764.92      5.79 o 
  -2   5   2      255.04      280.63      5.41 o 
  -1   5   2        7.84       18.00      3.43 o 
   0   5   2     1114.14     1098.48     12.49 o 
   1   5   2     1229.08     1326.99     12.04 o 
   2   5   2       10.08        8.55      1.25 o 
   3   5   2      266.12      265.37      2.99 o 
   4   5   2     1022.86      997.57     10.95 o 
   5   5   2     1415.53     1412.10     13.11 o 
   6   5   2       59.58       49.05      3.73 o 
   7   5   2       88.90       94.23      3.86 o 
   8   5   2        0.78        2.10      1.14 o 
   9   5   2       13.54       16.73      3.06 o 
  -9   6   2       38.69       27.56      7.31 o 
  -8   6   2      171.84      179.31      5.98 o 
  -7   6   2     1412.02     1339.74     29.57 o 
  -6   6   2      174.92      162.99      3.85 o 
  -5   6   2       11.48       13.80      1.78 o 
  -4   6   2     1227.33     1210.40     12.37 o 
  -3   6   2      504.20      459.40      7.58 o 
  -2   6   2       53.64       43.03      4.68 o 
  -1   6   2      345.32      318.72      5.45 o 
   0   6   2     2057.97     2163.23     23.61 o 
   1   6   2        2.28        5.11      0.92 o 
   2   6   2      117.31      115.16      3.81 o 
   3   6   2      119.58      121.24      2.40 o 
   4   6   2      176.98      184.72      3.27 o 
   5   6   2      578.04      590.26      7.85 o 
   6   6   2        5.60        5.72      1.34 o 
   7   6   2       81.01       92.15      3.77 o 
   8   6   2      283.01      301.70      7.27 o 
  -8   7   2       56.22       34.63      7.63 o 
  -7   7   2        0.09        2.63      1.44 o 
  -6   7   2      267.10      262.65      8.21 o 
  -5   7   2       26.32       19.52      2.65 o 
  -4   7   2     1034.17     1000.85     13.89 o 
  -3   7   2      663.76      657.33     11.36 o 
  -2   7   2       25.75       25.50      4.47 o 
  -1   7   2      616.89      633.83      6.95 o 
   0   7   2        2.17        3.87      0.87 o 
   1   7   2      307.99      299.17      3.59 o 
   2   7   2      293.79      286.52      4.53 o 
   3   7   2       19.21       20.43      2.81 o 
   4   7   2      186.58      178.54      4.54 o 
   5   7   2        5.18        3.13      0.92 o 
   6   7   2       15.77       18.01      4.88 o 
   7   7   2      459.86      448.73     11.71 o 
   8   7   2      185.48      142.08      6.49 o 
  -7   8   2      247.00      188.90     11.78 o 
  -6   8   2        0.56        1.70      1.05 o 
  -5   8   2       22.54       39.17      3.28 o 
  -4   8   2        1.98        2.71      1.08 o 
  -3   8   2      187.01      190.01      4.37 o 
  -2   8   2     1041.64     1076.90     19.38 o 
  -1   8   2      710.99      722.49     18.14 o 
   0   8   2       18.82       19.47      1.08 o 
   1   8   2      566.73      567.98      8.57 o 
   2   8   2     1129.44     1186.24     17.87 o 
   3   8   2      141.32      139.72      2.72 o 
   4   8   2       30.36       25.08      3.40 o 
   5   8   2      279.06      277.68      8.31 o 
   6   8   2        0.62        2.86      1.03 o 
   7   8   2      248.65      251.89     15.83 o 
  -6   9   2       29.78       32.29      9.24 o 
  -5   9   2        8.77        3.42      1.46 o 
  -4   9   2      342.38      298.69     21.98 o 
  -3   9   2      103.56      111.55      4.81 o 
  -2   9   2      173.53      176.38      6.95 o 
  -1   9   2      520.35      537.54      9.85 o 
   0   9   2        3.76        2.79      0.68 o 
   1   9   2       21.43       26.19      2.13 o 
   2   9   2       19.22       20.92      2.59 o 
   3   9   2      195.58      196.16      5.44 o 
   4   9   2       79.66       92.49      6.57 o 
   5   9   2        0.69        3.74      2.29 o 
   6   9   2      275.80      346.19     20.90 o 
  -4  10   2      130.67      127.41      9.95 o 
  -3  10   2      944.82      969.10     22.10 o 
  -2  10   2      311.60      295.15      9.64 o 
  -1  10   2       14.10       13.00      3.43 o 
   0  10   2       85.16       85.12     11.19 o 
   1  10   2        6.31        8.17      2.78 o 
   2  10   2       62.56       58.02      8.67 o 
   3  10   2       69.76       76.32     10.93 o 
   4  10   2        0.06        3.53      4.09 o 
  -2  11   2      150.83      128.17      6.79 o 
  -1  11   2       17.67       20.06      4.26 o 
   0  11   2       37.85       36.33     10.30 o 
   1  11   2       37.48       34.29     10.31 o 
 -10   1   3        2.15        3.25      2.76 o 
  -9   1   3       28.85       30.77      2.02 o 
  -8   1   3      226.50      227.02      5.83 o 
  -7   1   3       12.39       15.24      1.93 o 
  -6   1   3        1.62        2.54      0.51 o 
  -5   1   3      110.75      124.56      2.61 o 
  -4   1   3        7.81       10.93      0.86 o 
  -3   1   3      536.64      544.93      2.79 o 
  -2   1   3      335.14      310.87      1.91 o 
   2   1   3    14941.66    13426.87    404.41 o 
   3   1   3     1922.95     1888.34     16.77 o 
   4   1   3     2964.82     3044.07     23.26 o 
   5   1   3       26.29       23.19      2.52 o 
   6   1   3       25.57       26.72      0.73 o 
   7   1   3      788.36      810.32     14.25 o 
   8   1   3      193.67      201.22     12.32 o 
   9   1   3      299.05      309.67     19.47 o 
  10   1   3      156.93      165.03      8.98 o 
 -10   2   3        7.47        7.87      3.28 o 
  -9   2   3        5.05        4.89      1.73 o 
  -8   2   3       16.55       18.64      3.32 o 
  -7   2   3      114.43      109.17      3.93 o 
  -6   2   3       29.00       28.41      1.85 o 
  -5   2   3        6.93       12.44      1.19 o 
  -4   2   3     1307.97     1382.37      7.44 o 
  -3   2   3     1655.15     1719.52      7.19 o 
  -2   2   3      562.15      592.19      5.27 o 
  -1   2   3     2405.52     2254.81     21.15 o 
   0   2   3      317.86      319.89      2.15 o 
   1   2   3      848.33      774.66      4.01 o 
   2   2   3      104.20      104.04      1.26 o 
   3   2   3       74.27       79.40      1.44 o 
   4   2   3       47.37       43.31      2.76 o 
   5   2   3       22.00       32.86      3.99 o 
   6   2   3      751.75      816.82      6.64 o 
   7   2   3        7.68        8.23      1.69 o 
   8   2   3       58.04       64.75      7.20 o 
   9   2   3        4.21        1.86      1.32 o 
  10   2   3       41.22       41.81      6.77 o 
 -10   3   3      121.18       95.48      5.07 o 
  -9   3   3       15.40       14.13      2.96 o 
  -8   3   3      297.81      275.09      5.83 o 
  -7   3   3       13.30       17.23      2.43 o 
  -6   3   3        0.38        4.48      2.20 o 
  -5   3   3     1140.00     1167.14      7.32 o 
  -4   3   3      258.49      272.18      3.40 o 
  -3   3   3     3133.25     3341.60     22.90 o 
  -2   3   3       34.28       31.11      1.58 o 
  -1   3   3       54.45       46.30      6.91 o 
   0   3   3      122.40      124.90      1.46 o 
   1   3   3      113.02      120.93      1.52 o 
   2   3   3      197.37      192.44      2.84 o 
   3   3   3       89.52       99.53      2.67 o 
   4   3   3     8160.40     8421.23     76.57 o 
   5   3   3      470.81      475.43      4.49 o 
   6   3   3       66.66       70.98      4.94 o 
   7   3   3       90.61       93.43      8.00 o 
   8   3   3       84.62       85.97     10.22 o 
   9   3   3      114.06      108.18      6.44 o 
 -10   4   3       36.39       22.84      5.14 o 
  -9   4   3      250.81      228.92      7.26 o 
  -8   4   3       22.67       22.38      3.81 o 
  -7   4   3       87.04       76.91      4.66 o 
  -6   4   3       14.23       12.89      1.87 o 
  -5   4   3      114.94      108.82      1.71 o 
  -4   4   3      138.62      174.90      2.64 o 
  -3   4   3      926.07      957.16      8.20 o 
  -2   4   3      824.33      932.81     11.57 o 
  -1   4   3      147.86      165.38      4.83 o 
   0   4   3      133.96      127.61      2.99 o 
   1   4   3      979.46     1048.13      8.68 o 
   2   4   3        3.45        5.17      0.75 o 
   3   4   3      363.16      347.15      3.60 o 
   4   4   3     2451.42     2523.59     25.07 o 
   5   4   3       46.15       45.25      4.55 o 
   6   4   3      157.79      167.66      4.55 o 
   7   4   3       60.83       57.47      7.12 o 
   8   4   3      131.65      130.65      4.98 o 
   9   4   3       35.63       34.42      6.04 o 
  -9   5   3       39.63       37.14      6.96 o 
  -8   5   3      455.76      437.67     11.38 o 
  -7   5   3       35.29       24.66      4.25 o 
  -6   5   3     1039.40     1030.24     12.38 o 
  -5   5   3        7.04        6.51      1.29 o 
  -4   5   3       32.14       38.93      2.14 o 
  -3   5   3      501.15      517.88      5.49 o 
  -2   5   3       34.38       43.14      4.21 o 
  -1   5   3      461.85      522.13     12.12 o 
   0   5   3     2762.89     2919.04     30.28 o 
   1   5   3      246.65      246.59      3.68 o 
   2   5   3        3.99        7.83      1.84 o 
   3   5   3      515.27      452.69      4.34 o 
   4   5   3        0.16        1.51      0.58 o 
   5   5   3       65.96       67.42      2.88 o 
   6   5   3     1287.74     1288.46     26.28 o 
   7   5   3        3.11        9.11      2.50 o 
   8   5   3        1.91        1.70      1.22 o 
   9   5   3      138.33      132.47      7.73 o 
  -9   6   3       58.30       46.38     10.60 o 
  -8   6   3       34.95       28.63      4.69 o 
  -7   6   3      268.82      240.37     11.35 o 
  -6   6   3      145.36      133.10      3.54 o 
  -5   6   3      433.25      437.94      6.46 o 
  -4   6   3        0.33        1.32      0.65 o 
  -3   6   3       54.55       49.97      6.34 o 
  -2   6   3        1.68        1.34      0.88 o 
  -1   6   3      261.17      255.24      4.68 o 
   0   6   3     1673.09     1759.36     15.91 o 
   1   6   3      116.49      112.95      1.98 o 
   2   6   3      307.45      323.12      8.26 o 
   3   6   3      663.29      662.84      5.35 o 
   4   6   3      720.13      713.26      8.57 o 
   5   6   3      564.71      546.73      7.20 o 
   6   6   3        2.77        4.42      0.92 o 
   7   6   3        1.07        4.55      1.07 o 
   8   6   3      250.53      241.41      6.65 o 
  -8   7   3        3.16        1.78      1.47 o 
  -7   7   3      182.68      183.19      7.55 o 
  -6   7   3       53.48       46.31      3.38 o 
  -5   7   3      376.43      339.14      5.06 o 
  -4   7   3     1011.56     1052.85     17.32 o 
  -3   7   3        2.27        2.37      0.99 o 
  -2   7   3       67.29       68.12      4.69 o 
  -1   7   3      188.47      177.73      4.07 o 
   0   7   3      270.62      278.41      3.57 o 
   1   7   3      142.51      143.37      2.80 o 
   2   7   3      374.19      381.83      5.45 o 
   3   7   3       38.88       39.58      2.67 o 
   4   7   3      232.55      241.33      4.84 o 
   5   7   3       56.25       57.80      3.74 o 
   6   7   3        0.41        2.62      1.87 o 
   7   7   3        7.70       10.18      2.33 o 
  -7   8   3      184.00      151.90      8.76 o 
  -6   8   3      475.58      490.47     20.13 o 
  -5   8   3      248.95      229.01      6.93 o 
  -4   8   3      168.49      145.62     11.78 o 
  -3   8   3      547.23      537.52      7.41 o 
  -2   8   3      277.73      316.42      8.24 o 
  -1   8   3      715.05      753.60     12.89 o 
   0   8   3       22.32       26.90      3.99 o 
   1   8   3      742.08      788.34     12.09 o 
   2   8   3      216.20      228.61      4.43 o 
   3   8   3       69.58       77.61      2.23 o 
   4   8   3      104.11      105.84      2.78 o 
   5   8   3       19.53       23.24      4.45 o 
   6   8   3       54.93       49.76      6.93 o 
   7   8   3       36.60       41.21     12.31 o 
  -6   9   3       69.11       56.67     17.94 o 
  -5   9   3        4.47        2.94      1.49 o 
  -4   9   3       76.01       88.00      8.74 o 
  -3   9   3        0.67        2.04      1.16 o 
  -2   9   3      453.94      461.46     21.75 o 
  -1   9   3     1371.22     1405.28     24.07 o 
   0   9   3        7.56        9.49      1.53 o 
   1   9   3       65.21       66.61      1.56 o 
   2   9   3       26.91       26.99      3.63 o 
   3   9   3      328.48      335.49      7.18 o 
   4   9   3        2.77        1.74      1.47 o 
   5   9   3      110.29      108.31     19.06 o 
  -4  10   3        0.96        3.36      2.03 o 
  -3  10   3      666.13      766.37     18.12 o 
  -2  10   3      232.42      251.51     11.25 o 
  -1  10   3      326.00      346.06     14.03 o 
   0  10   3      217.82      247.17      8.60 o 
   1  10   3       12.03       10.56      2.12 o 
   2  10   3       32.37       28.51      6.48 o 
   3  10   3       35.02       23.66      5.48 o 
   4  10   3      599.94      671.83     22.36 o 
  -2  11   3       72.88       40.70      9.34 o 
  -1  11   3      140.68      145.72     11.71 o 
   0  11   3       42.49       32.32      9.12 o 
   1  11   3       13.23        5.43      3.40 o 
 -10   0   4       24.23       24.87      9.11 o 
  -9   0   4       76.26       70.02      4.98 o 
  -8   0   4       18.46       19.19      2.92 o 
  -7   0   4     2395.18     2307.30     29.20 o 
  -6   0   4     2035.78     2106.72     23.09 o 
  -5   0   4        5.97        9.17      1.28 o 
  -4   0   4      239.30      179.28      3.45 o 
  -3   0   4       46.17       39.81      1.06 o 
  -2   0   4     1336.86     1342.36     19.23 o 
   1   0   4    10228.35     8892.39    267.70 o 
   3   0   4        2.24        1.91      1.26 o 
   4   0   4       88.07       71.77      6.87 o 
   5   0   4      573.94      624.98     10.89 o 
   6   0   4      421.89      410.43      6.01 o 
   7   0   4       15.97       13.05      2.82 o 
   8   0   4      506.76      477.51     14.44 o 
   9   0   4        2.51        5.95      3.31 o 
  10   0   4      198.02      156.66     36.00 o 
 -10   1   4        0.84        2.76      2.64 o 
  -9   1   4       13.59       15.04      2.52 o 
  -8   1   4      537.58      551.22     10.71 o 
  -7   1   4       80.04       77.45      3.76 o 
  -6   1   4     1428.62     1388.02      7.56 o 
  -5   1   4      491.04      436.23      3.82 o 
  -4   1   4      285.29      318.61      3.31 o 
  -3   1   4     2031.32     1980.03      9.42 o 
  -2   1   4     2969.97     2714.71     17.08 o 
  -1   1   4      659.36      610.69      4.36 o 
   0   1   4      688.68      583.06      5.81 o 
   2   1   4     2046.22     2158.12      9.89 o 
   3   1   4      844.18      883.65      9.63 o 
   4   1   4     1632.58     1682.40     12.48 o 
   5   1   4       51.45       75.34      2.02 o 
   6   1   4        6.57        7.13      1.11 o 
   7   1   4       20.70       25.12      3.78 o 
   8   1   4      773.62      807.60     13.42 o 
   9   1   4        0.17        2.47      3.16 o 
  10   1   4        8.09        7.96      3.33 o 
 -10   2   4      338.22      379.36     11.71 o 
  -9   2   4        3.99        6.52      1.70 o 
  -8   2   4       19.17       19.97      2.93 o 
  -7   2   4      113.32      105.05      3.31 o 
  -6   2   4      766.90      797.98      5.48 o 
  -5   2   4       58.75       49.99      1.42 o 
  -4   2   4     2328.47     2344.64     17.81 o 
  -3   2   4      229.84      207.28      2.85 o 
  -2   2   4     1220.96     1237.33      8.14 o 
   0   2   4     5203.69     4605.97    317.88 o 
   1   2   4      214.34      218.73      2.23 o 
   2   2   4      478.77      470.08      3.10 o 
   3   2   4       19.65       12.34      0.75 o 
   4   2   4      863.66      978.66      7.52 o 
   5   2   4      791.75      773.73      7.10 o 
   6   2   4      436.20      447.88      6.99 o 
   7   2   4      391.81      392.65      8.49 o 
   8   2   4      389.71      390.09      9.42 o 
   9   2   4      207.50      188.43      5.78 o 
 -10   3   4       23.63       23.60      4.08 o 
  -9   3   4        5.94        5.77      1.39 o 
  -8   3   4      171.28      177.10      4.56 o 
  -7   3   4       31.75       42.50      5.18 o 
  -6   3   4      749.07      773.73      5.44 o 
  -5   3   4      323.00      306.58      3.35 o 
  -4   3   4        3.46        9.33      1.33 o 
  -3   3   4      139.89      139.11      2.84 o 
  -2   3   4     3828.00     3658.50     20.98 o 
  -1   3   4      893.98      842.39     11.50 o 
   0   3   4     2526.49     2502.23     14.52 o 
   1   3   4     2623.89     2599.02     12.20 o 
   2   3   4     3538.47     3449.08     20.74 o 
   3   3   4     1153.62     1147.30      7.61 o 
   4   3   4     5974.36     5915.42     73.15 o 
   5   3   4     3056.33     2974.09     22.39 o 
   6   3   4        3.37        7.12      1.39 o 
   7   3   4      243.99      252.56      5.30 o 
   8   3   4      215.97      233.96      6.68 o 
   9   3   4       59.98       56.64      8.40 o 
 -10   4   4      625.72      614.14     22.82 o 
  -9   4   4       33.86       25.98      6.01 o 
  -8   4   4      127.48      121.62      5.85 o 
  -7   4   4      932.02      919.50     23.01 o 
  -6   4   4       10.42       10.41      1.47 o 
  -5   4   4       13.79        7.89      1.22 o 
  -4   4   4       25.43       11.63      1.40 o 
  -2   4   4      993.15     1080.02     11.08 o 
  -1   4   4     4124.70     4276.95     38.05 o 
   0   4   4     1859.59     1752.20     19.51 o 
   1   4   4      225.11      218.76      3.45 o 
   2   4   4       31.80       31.34      1.46 o 
   3   4   4      488.39      471.68      4.48 o 
   4   4   4      216.59      199.73      3.26 o 
   5   4   4      213.32      214.49      3.44 o 
   6   4   4     3607.62     3504.90    140.68 o 
   7   4   4      212.58      213.60      5.56 o 
   8   4   4       40.04       36.66      5.05 o 
   9   4   4      108.87      109.58      5.98 o 
  -9   5   4      369.35      370.46     10.21 o 
  -8   5   4      115.71      112.01      4.28 o 
  -7   5   4       88.57       65.52      4.63 o 
  -6   5   4      286.88      286.08      4.05 o 
  -5   5   4     1058.53     1044.40     10.77 o 
  -4   5   4      766.93      803.95      5.95 o 
  -3   5   4       31.74       18.02      2.25 o 
  -2   5   4     3452.22     3426.29     39.86 o 
  -1   5   4     1549.69     1649.90     27.81 o 
   0   5   4      115.64      139.50      5.69 o 
   1   5   4      261.01      194.74      3.26 o 
   2   5   4      122.47      111.81      2.60 o 
   3   5   4       59.52       66.60      3.87 o 
   4   5   4       29.79       33.39      1.91 o 
   5   5   4      388.99      387.98      5.07 o 
   6   5   4     2248.88     2210.85     97.42 o 
   7   5   4       17.69       15.19      3.80 o 
   8   5   4      287.44      309.58     10.17 o 
  -9   6   4       38.02       28.92      7.01 o 
  -8   6   4       30.65       30.69      5.84 o 
  -7   6   4       81.81       81.21     11.60 o 
  -6   6   4      676.06      654.62      8.30 o 
  -5   6   4      311.67      341.67      5.55 o 
  -4   6   4      758.04      752.36     12.18 o 
  -3   6   4     1004.17      991.91     89.70 o 
  -2   6   4      388.80      417.77      6.35 o 
  -1   6   4      342.85      337.70     12.89 o 
   0   6   4      291.44      244.58      6.88 o 
   1   6   4     1246.39     1268.74      8.83 o 
   2   6   4       57.79       69.71      2.17 o 
   3   6   4     2062.63     2070.88     19.34 o 
   4   6   4       71.02       71.71      4.12 o 
   5   6   4       25.53       27.51      3.05 o 
   6   6   4        1.86        3.61      1.04 o 
   7   6   4       72.67       83.25      9.28 o 
   8   6   4      104.10       84.49     10.03 o 
  -8   7   4       87.08       80.91      4.06 o 
  -7   7   4        0.73        2.46      1.84 o 
  -6   7   4      265.24      265.22      6.89 o 
  -5   7   4     1792.61     1674.00     20.84 o 
  -4   7   4      328.02      303.08      8.08 o 
  -3   7   4      364.71      385.58     11.78 o 
  -2   7   4       47.19       42.31      5.89 o 
  -1   7   4       14.10       12.77      2.10 o 
   0   7   4      315.20      289.15      8.66 o 
   1   7   4      369.37      345.92      5.22 o 
   2   7   4       34.18       31.49      3.77 o 
   3   7   4       69.35       70.47      2.69 o 
   4   7   4      235.91      244.82      4.75 o 
   5   7   4      278.79      291.43      6.78 o 
   6   7   4       45.68       51.08      5.17 o 
   7   7   4       43.80       36.04      5.88 o 
  -7   8   4      364.42      379.24     19.26 o 
  -6   8   4        1.67        9.13      3.65 o 
  -5   8   4        9.73        6.61      2.28 o 
  -4   8   4      180.90      197.54     10.87 o 
  -3   8   4      222.08      209.38      5.38 o 
  -2   8   4        0.57        2.59      2.36 o 
  -1   8   4     1119.37     1161.80     19.04 o 
   0   8   4     1075.28     1094.73     22.58 o 
   1   8   4     1026.30     1073.63     16.04 o 
   2   8   4      166.43      172.22      2.86 o 
   3   8   4       25.25       22.70      2.54 o 
   4   8   4      191.51      188.35      4.41 o 
   5   8   4        9.80        7.21      2.05 o 
   6   8   4      220.69      243.29      8.08 o 
  -6   9   4        0.25        0.31      2.00 o 
  -5   9   4       18.32       15.25      3.20 o 
  -4   9   4       59.64       65.08      6.43 o 
  -3   9   4      339.57      294.23     16.46 o 
  -2   9   4        1.31        2.01      1.16 o 
  -1   9   4      363.70      352.56      9.04 o 
   0   9   4      306.92      324.43      6.84 o 
   1   9   4      188.34      181.65      4.55 o 
   2   9   4       61.51       53.61      5.50 o 
   3   9   4        7.88        6.91      1.86 o 
   4   9   4      145.09      132.24      4.00 o 
   5   9   4       63.45       56.86     16.34 o 
  -4  10   4       33.57       27.47      7.01 o 
  -3  10   4        2.65        7.37      2.71 o 
  -2  10   4      133.62      135.30     10.49 o 
  -1  10   4      203.29      218.82     14.79 o 
   0  10   4       73.64       72.12      8.47 o 
   1  10   4      166.76      169.21     13.04 o 
   2  10   4       95.96       97.70     12.06 o 
   3  10   4      241.72      243.01      7.88 o 
   4  10   4       20.90       15.51      3.57 o 
  -1  11   4       54.79       40.93     11.60 o 
   0  11   4       93.48       92.77      8.96 o 
   1  11   4        0.02        1.95      2.04 o 
 -10   1   5       44.86       39.37      7.24 o 
  -9   1   5       85.64       93.95      5.03 o 
  -8   1   5      508.17      521.94     11.80 o 
  -7   1   5       78.14       76.03      5.06 o 
  -6   1   5       73.53       76.91      1.75 o 
  -5   1   5      144.34      149.07      2.11 o 
  -4   1   5      267.29      262.91      3.52 o 
  -3   1   5      276.94      295.58      2.40 o 
  -2   1   5      590.40      575.33      7.49 o 
  -1   1   5     3510.00     3125.04     48.48 o 
   0   1   5     4674.72     4007.44    157.88 o 
   1   1   5      102.45       98.84      1.46 o 
   2   1   5      408.50      390.26      5.15 o 
   3   1   5       31.02       31.38      5.87 o 
   4   1   5      627.06      638.59      8.34 o 
   5   1   5       37.71       41.02      1.68 o 
   6   1   5        7.81        6.97      1.02 o 
   7   1   5       55.45       53.73      2.57 o 
   8   1   5      285.52      295.13      7.66 o 
   9   1   5       71.18       59.25      8.43 o 
 -10   2   5       98.06       97.85     10.89 o 
  -9   2   5        6.63        5.18      1.58 o 
  -8   2   5      435.84      417.13      7.64 o 
  -7   2   5        0.93        2.44      0.88 o 
  -6   2   5      374.38      386.67      5.34 o 
  -5   2   5        7.76       11.50      1.29 o 
  -4   2   5      452.20      505.12      4.16 o 
  -3   2   5       14.41       21.70      1.44 o 
  -2   2   5       68.09       69.75      1.73 o 
  -1   2   5      206.80      214.29     11.45 o 
   0   2   5     1893.13     1858.21     29.56 o 
   1   2   5       20.11       19.49      0.96 o 
   2   2   5      117.54      113.82      1.38 o 
   3   2   5      180.19      167.06      2.59 o 
   4   2   5     2718.31     2903.33     21.38 o 
   5   2   5      667.31      708.66      4.82 o 
   6   2   5      339.65      313.36      8.47 o 
   7   2   5       59.65       70.82      9.44 o 
   8   2   5      287.16      278.87      9.02 o 
   9   2   5        3.26        4.08      2.57 o 
 -10   3   5      229.34      229.08      6.48 o 
  -9   3   5      538.13      548.52     12.97 o 
  -8   3   5      364.89      393.92      9.00 o 
  -7   3   5       25.93       28.50      2.25 o 
  -6   3   5       96.13       93.58      3.26 o 
  -5   3   5        8.65       10.25      1.17 o 
  -4   3   5        0.34        1.82      0.50 o 
  -3   3   5      107.02      132.70      3.38 o 
  -2   3   5      243.27      235.33     14.34 o 
  -1   3   5        3.84       13.04      3.25 o 
   0   3   5      699.26      777.01      4.62 o 
   1   3   5      363.35      387.52      4.44 o 
   2   3   5      533.75      596.80      4.35 o 
   3   3   5     1529.05     1591.16     10.23 o 
   4   3   5       41.43       51.28      1.85 o 
   5   3   5       59.70       73.72      2.56 o 
   6   3   5      272.53      270.89      4.92 o 
   7   3   5       62.41       59.83      7.98 o 
   8   3   5       12.95       14.91      3.04 o 
   9   3   5       33.28       35.90      5.97 o 
 -10   4   5      116.10       97.84     10.49 o 
  -9   4   5        0.06        0.90      1.37 o 
  -8   4   5      194.78      199.40      7.20 o 
  -7   4   5       13.52       12.33      1.49 o 
  -6   4   5      183.60      169.91      3.04 o 
  -5   4   5       98.91      108.10      2.21 o 
  -4   4   5        0.99        2.02      0.80 o 
  -3   4   5     1156.27     1236.20     10.34 o 
  -2   4   5      840.35      882.29      9.14 o 
  -1   4   5     1755.48     1915.60     36.94 o 
   0   4   5       76.19       76.07      1.74 o 
   1   4   5        8.84       10.17      1.32 o 
   2   4   5       58.74       75.14      2.25 o 
   3   4   5      107.38      113.30      2.15 o 
   4   4   5       26.42       24.74      1.42 o 
   5   4   5      221.02      206.52      4.42 o 
   6   4   5      595.35      598.83     12.46 o 
   7   4   5       78.49       72.05      9.68 o 
   8   4   5      130.67      130.87      4.51 o 
   9   4   5        0.31        1.77      1.23 o 
  -9   5   5       64.16       55.47     10.37 o 
  -8   5   5        2.77        4.57      1.71 o 
  -7   5   5        3.88        2.85      0.51 o 
  -6   5   5        9.04        8.52      2.12 o 
  -5   5   5      360.79      385.57      5.71 o 
  -4   5   5        1.48        3.25      1.04 o 
  -3   5   5      447.24      484.45      4.37 o 
  -2   5   5     1006.00     1078.65     14.79 o 
  -1   5   5       37.56       36.55      3.26 o 
   0   5   5      228.57      237.01      4.46 o 
   1   5   5     2034.44     2049.88     15.13 o 
   2   5   5       61.48       48.37      1.92 o 
   3   5   5      165.71      165.45      2.94 o 
   4   5   5      170.42      177.58      2.97 o 
   5   5   5      145.91      140.27      3.83 o 
   6   5   5      184.11      176.34      6.06 o 
   7   5   5      572.56      569.82     12.28 o 
   8   5   5       35.79       34.20      6.11 o 
  -9   6   5       55.83       51.59      9.85 o 
  -8   6   5       18.67       17.17      3.06 o 
  -7   6   5       26.04       34.45      7.53 o 
  -6   6   5      227.38      212.92      4.01 o 
  -5   6   5       26.02       28.19      2.87 o 
  -4   6   5       48.98       58.98      4.44 o 
  -3   6   5        0.91        3.80      2.21 o 
  -2   6   5        6.67       15.24      3.53 o 
  -1   6   5      374.65      364.82      8.82 o 
   0   6   5      672.20      705.70     12.64 o 
   1   6   5      743.52      786.60      7.59 o 
   2   6   5      227.73      244.86      3.96 o 
   3   6   5     1550.39     1544.37     17.36 o 
   4   6   5      247.47      244.26      4.48 o 
   5   6   5      253.13      242.41      5.38 o 
   6   6   5       11.89       13.99      3.05 o 
   7   6   5       71.84       64.85      8.38 o 
   8   6   5      238.13      206.34      8.24 o 
  -8   7   5        0.32        2.65      2.62 o 
  -7   7   5      410.31      403.33     11.45 o 
  -6   7   5      605.35      569.44     15.94 o 
  -5   7   5       17.61        9.48      2.08 o 
  -4   7   5      169.42      150.83      6.77 o 
  -3   7   5      730.72      724.94     14.57 o 
  -2   7   5       12.14       12.89      3.24 o 
  -1   7   5        6.91       13.44      5.51 o 
   0   7   5     1055.71     1047.49     25.99 o 
   1   7   5     1566.05     1604.15     20.48 o 
   2   7   5     2679.05     2787.60     41.45 o 
   3   7   5        9.35        8.31      1.02 o 
   4   7   5      441.97      451.56      5.17 o 
   5   7   5       55.63       56.57      4.37 o 
   6   7   5        3.16        6.04      1.38 o 
   7   7   5       46.76       42.92      7.86 o 
  -7   8   5      126.55      116.90     12.63 o 
  -6   8   5       48.19       52.13     11.45 o 
  -5   8   5      106.04       95.84     11.64 o 
  -4   8   5      565.21      535.79     17.94 o 
  -3   8   5        0.09        1.96      1.54 o 
  -2   8   5      404.34      386.92     17.03 o 
  -1   8   5       31.98       33.52     10.59 o 
   0   8   5        2.53        1.84      3.22 o 
   1   8   5     1375.03     1385.90     23.01 o 
   2   8   5       42.66       41.05      3.46 o 
   3   8   5       87.01       80.18      3.99 o 
   4   8   5      177.95      177.27      3.95 o 
   5   8   5      126.61      134.68      6.12 o 
   6   8   5      109.04      115.66      6.31 o 
  -6   9   5       61.82       57.44     20.27 o 
  -5   9   5       25.01       24.72      5.29 o 
  -4   9   5       11.14       10.41      3.13 o 
  -3   9   5     1713.39     1617.46     42.73 o 
  -2   9   5      118.54      108.36      7.13 o 
  -1   9   5      318.71      321.16      8.36 o 
   0   9   5      643.85      622.12     14.35 o 
   1   9   5      178.59      184.53      5.78 o 
   2   9   5      102.16      111.58      5.08 o 
   3   9   5        0.73        2.17      1.23 o 
   4   9   5       17.23       14.28      2.25 o 
   5   9   5       25.40       20.16      7.43 o 
  -4  10   5      218.44      244.70      7.53 o 
  -3  10   5       15.53       13.88      3.81 o 
  -2  10   5        0.81        2.02      2.15 o 
  -1  10   5      312.09      287.97     12.85 o 
   0  10   5       59.16       57.19      3.28 o 
   1  10   5       58.64       50.59     10.45 o 
   2  10   5      101.77      112.85     11.35 o 
   3  10   5       30.80       30.74      7.99 o 
  -1  11   5      100.43      103.46     16.42 o 
   0  11   5        1.51        6.46      1.90 o 
 -10   0   6       15.81       14.25      5.32 o 
  -9   0   6     1071.14     1152.20     28.94 o 
  -8   0   6      229.41      220.47      6.15 o 
  -7   0   6      193.15      191.73      3.42 o 
  -6   0   6       45.25       40.52      3.40 o 
  -5   0   6        3.04       16.41      2.83 o 
  -4   0   6        6.68        9.90      1.81 o 
  -3   0   6     2572.69     2544.77     15.04 o 
  -2   0   6      576.85      526.83      7.57 o 
  -1   0   6     1053.90      945.90     32.71 o 
   0   0   6      542.57      534.54     19.26 o 
   1   0   6     2628.48     2399.83     34.18 o 
   2   0   6     2187.64     2098.33     13.09 o 
   4   0   6      561.94      511.96      6.19 o 
   5   0   6      329.49      308.66      7.81 o 
   6   0   6      275.19      300.11      8.57 o 
   7   0   6      227.40      225.36      5.26 o 
   8   0   6       11.30       10.28      2.53 o 
   9   0   6      418.21      420.14     21.07 o 
 -10   1   6       76.51       68.72     15.68 o 
  -9   1   6       41.49       39.15      1.63 o 
  -8   1   6        0.23        2.62      1.73 o 
  -7   1   6     1824.77     1863.84     15.68 o 
  -6   1   6     1119.96     1164.67      6.02 o 
  -5   1   6       14.04       21.42      1.85 o 
  -4   1   6     1368.52     1346.52      7.68 o 
  -3   1   6      244.60      213.68      2.89 o 
  -2   1   6        0.09        1.19      0.48 o 
  -1   1   6       63.22       54.51      2.06 o 
   0   1   6     1980.01     1896.62     19.50 o 
   1   1   6      315.66      295.06      2.19 o 
   2   1   6      259.97      241.59      2.48 o 
   3   1   6     2441.76     2462.66     17.25 o 
   4   1   6     2106.04     2143.70     16.39 o 
   5   1   6       24.70       21.99      1.68 o 
   6   1   6      173.30      178.17      5.79 o 
   7   1   6      215.10      214.35      4.57 o 
   8   1   6      289.26      289.52      6.92 o 
   9   1   6        1.84        2.42      2.23 o 
 -10   2   6      605.38      612.72     18.94 o 
  -9   2   6      277.78      296.47     12.77 o 
  -8   2   6     1102.50     1093.31     14.84 o 
  -7   2   6       57.37       64.77      3.49 o 
  -6   2   6     1611.15     1703.48     18.03 o 
  -5   2   6      371.06      324.92      3.51 o 
  -4   2   6      267.66      267.32      4.31 o 
  -3   2   6      410.97      422.14      6.12 o 
  -2   2   6      264.23      255.77      3.02 o 
  -1   2   6       45.31       35.61      2.98 o 
   0   2   6      401.01      351.10      3.21 o 
   1   2   6      932.41      819.98      4.44 o 
   2   2   6      389.55      363.52      3.20 o 
   3   2   6       87.69       86.40      2.14 o 
   4   2   6        1.16        2.65      0.61 o 
   5   2   6     1136.17     1116.72     13.60 o 
   6   2   6       74.91       87.72     18.64 o 
   7   2   6        0.05        1.59      0.92 o 
   8   2   6      331.37      347.64      8.08 o 
   9   2   6      102.93       95.21     12.15 o 
 -10   3   6       54.59       65.46      4.03 o 
  -9   3   6       72.08       74.11      4.26 o 
  -8   3   6      580.43      583.35     12.07 o 
  -7   3   6      978.96      968.07     13.42 o 
  -6   3   6        3.65        3.42      0.76 o 
  -5   3   6       99.49       94.55      2.34 o 
  -4   3   6      289.31      249.02      3.12 o 
  -3   3   6     3392.96     3447.57     30.33 o 
  -2   3   6       48.89       52.85      1.69 o 
  -1   3   6      144.01      194.33      3.59 o 
   0   3   6     2475.32     2328.10     17.01 o 
   1   3   6        5.11        5.55      1.06 o 
   2   3   6      583.99      597.26      6.40 o 
   3   3   6     2168.68     2081.82     14.13 o 
   4   3   6      354.11      333.44      2.75 o 
   5   3   6        0.27        1.85      0.46 o 
   6   3   6      749.95      764.51     16.61 o 
   7   3   6      178.67      191.61      6.50 o 
   8   3   6        0.34        1.65      1.44 o 
   9   3   6      235.38      236.49      6.92 o 
 -10   4   6      228.32      230.01     12.66 o 
  -9   4   6      729.41      771.76     19.72 o 
  -8   4   6       18.16       17.55      4.16 o 
  -7   4   6        7.99       10.14      1.62 o 
  -6   4   6      283.11      279.80      4.45 o 
  -5   4   6       82.81       66.75      1.77 o 
  -4   4   6     1044.91     1101.88      7.52 o 
  -3   4   6     1109.25     1128.42     10.44 o 
  -2   4   6     2518.48     2470.46     26.40 o 
  -1   4   6      198.60      226.03     11.54 o 
   0   4   6     1065.12     1065.22      8.55 o 
   1   4   6     3029.93     3071.47     20.38 o 
   2   4   6      546.16      515.48      4.76 o 
   3   4   6        6.00        6.18      0.84 o 
   4   4   6     1461.53     1425.48     15.05 o 
   5   4   6     1359.61     1383.66     33.77 o 
   6   4   6     1299.76     1290.96     28.48 o 
   7   4   6      418.77      381.40     10.06 o 
   8   4   6      559.19      556.36     13.11 o 
   9   4   6       46.59       34.44      6.54 o 
  -9   5   6       50.74       45.21      5.35 o 
  -8   5   6       62.45       57.64      4.38 o 
  -7   5   6        6.47        3.34      0.70 o 
  -6   5   6      168.19      145.66      3.25 o 
  -5   5   6      273.94      264.71      4.31 o 
  -4   5   6      997.54      957.11     13.25 o 
  -3   5   6     2127.12     2280.71     21.62 o 
  -2   5   6      295.69      267.42     10.61 o 
  -1   5   6       74.05       47.51      5.81 o 
   0   5   6     1701.38     1673.95     16.50 o 
   1   5   6       67.61       58.71      2.78 o 
   2   5   6      933.06      919.83      6.39 o 
   3   5   6     1407.37     1383.87     16.08 o 
   4   5   6     2477.07     2562.68     31.97 o 
   5   5   6       89.85       89.65      4.25 o 
   6   5   6     1008.11     1023.08     15.73 o 
   7   5   6      207.57      213.56      6.94 o 
   8   5   6      168.70      154.10      6.58 o 
  -9   6   6       12.88        7.94      2.89 o 
  -8   6   6       91.58       90.93      4.42 o 
  -7   6   6       28.72       35.41      4.73 o 
  -6   6   6      267.44      246.82      8.50 o 
  -5   6   6      128.84      134.36      4.46 o 
  -4   6   6       61.05       59.50      4.14 o 
  -3   6   6     1171.74     1149.38     30.81 o 
  -2   6   6      481.32      454.63     10.26 o 
  -1   6   6      416.06      395.75      6.95 o 
   0   6   6       89.79       91.25     10.61 o 
   1   6   6     1300.60     1336.48     17.11 o 
   2   6   6      463.83      498.10      4.61 o 
   3   6   6     1010.10      973.88     11.87 o 
   4   6   6      120.08      128.90      5.18 o 
   5   6   6      373.81      362.55      7.24 o 
   6   6   6       26.63       30.49      4.85 o 
   7   6   6        6.77        6.30      2.13 o 
   8   6   6     1629.49     1557.52     45.80 o 
  -8   7   6      166.63      171.10      8.95 o 
  -7   7   6      167.12      159.85      9.20 o 
  -6   7   6      313.03      308.02      9.18 o 
  -5   7   6      884.79      845.47     18.65 o 
  -4   7   6        0.54        3.07      1.99 o 
  -3   7   6      797.56      794.59     15.72 o 
  -2   7   6      222.15      218.88      7.78 o 
  -1   7   6      569.16      596.80     16.63 o 
   0   7   6      291.80      257.09     12.59 o 
   1   7   6      811.52      793.57     11.41 o 
   2   7   6      405.04      398.48      6.93 o 
   3   7   6       11.73       11.91      1.94 o 
   4   7   6       26.04       21.93      3.57 o 
   5   7   6        9.84       10.22      1.97 o 
   6   7   6      115.92      125.95      5.55 o 
   7   7   6       43.80       41.85      5.71 o 
  -7   8   6        6.26        3.04      4.26 o 
  -6   8   6        8.46       11.23      5.02 o 
  -5   8   6        0.53        2.52      1.56 o 
  -4   8   6      221.00      211.87      9.66 o 
  -3   8   6      289.94      260.91      9.12 o 
  -2   8   6      980.41      944.25     20.86 o 
  -1   8   6      223.88      249.52     29.35 o 
   0   8   6        4.27        7.86      3.70 o 
   1   8   6      997.45     1052.97     17.80 o 
   2   8   6       56.69       62.67      2.94 o 
   3   8   6      149.45      147.72      4.01 o 
   4   8   6        0.42        1.70      0.87 o 
   5   8   6       67.30       71.99      4.38 o 
   6   8   6        1.10        2.22      1.39 o 
  -6   9   6      194.71      197.37     10.27 o 
  -5   9   6       43.71       33.91      4.85 o 
  -4   9   6       22.61       25.21      4.21 o 
  -3   9   6      150.30      144.47     11.53 o 
  -2   9   6        5.90        9.03      2.35 o 
  -1   9   6       33.76       33.56      7.49 o 
   0   9   6       32.42       30.61      5.44 o 
   1   9   6       97.94       91.00      3.46 o 
   2   9   6        3.60        6.15      1.91 o 
   3   9   6       43.79       31.24      2.92 o 
   4   9   6      110.52      101.92      4.50 o 
   5   9   6       48.44       42.97     11.91 o 
  -4  10   6        2.77        2.94      2.66 o 
  -3  10   6       33.81       28.69      3.92 o 
  -2  10   6       11.20       14.00      2.90 o 
  -1  10   6     1831.74     1881.95     39.77 o 
   0  10   6        3.72        6.65      1.74 o 
   1  10   6       74.68       78.38      6.13 o 
   2  10   6       87.10       91.81      6.69 o 
   3  10   6       56.64       45.05     10.14 o 
 -10   1   7     1587.05     1699.53     49.61 o 
  -9   1   7        0.19        0.73      0.76 o 
  -8   1   7      123.31      121.99      5.29 o 
  -7   1   7       75.12       73.95      4.48 o 
  -6   1   7       36.69       36.86      2.12 o 
  -5   1   7     1533.06     1605.95     11.29 o 
  -4   1   7     2067.26     2129.79     11.45 o 
  -3   1   7       96.01      108.44      2.08 o 
  -2   1   7       17.77       13.34      1.46 o 
  -1   1   7        3.52        2.61      0.61 o 
   0   1   7     2952.67     2836.89     22.64 o 
   1   1   7      436.35      413.10      4.35 o 
   2   1   7      884.81      862.38      5.21 o 
   3   1   7      288.16      295.09      3.23 o 
   4   1   7      377.75      409.61      4.88 o 
   5   1   7      408.19      435.69      6.01 o 
   6   1   7        1.03        2.42      0.95 o 
   7   1   7        6.70        6.29      0.98 o 
   8   1   7       63.46       60.84      3.63 o 
   9   1   7       15.65       15.78      4.35 o 
 -10   2   7       59.03       54.81      8.55 o 
  -9   2   7       15.18       17.31      4.40 o 
  -8   2   7       15.01       12.61      2.00 o 
  -7   2   7      655.26      672.94      9.03 o 
  -6   2   7      749.42      773.40      8.77 o 
  -5   2   7      144.00      142.51      2.81 o 
  -4   2   7      109.39      106.73      3.44 o 
  -3   2   7        9.04        8.42      0.97 o 
  -2   2   7      144.87      156.45      2.61 o 
  -1   2   7       38.27       31.54      1.93 o 
   0   2   7     1351.19     1338.44     16.80 o 
   1   2   7      470.95      522.32      5.99 o 
   2   2   7     1555.43     1612.14     13.28 o 
   3   2   7     1097.72     1200.18      7.98 o 
   4   2   7      161.53      190.18      2.40 o 
   5   2   7      288.41      338.27      4.34 o 
   6   2   7       56.06       63.96      3.95 o 
   7   2   7       19.90       22.63      3.55 o 
   8   2   7        0.65        2.29      1.56 o 
   9   2   7       72.09       61.37     11.45 o 
 -10   3   7       50.86       42.99      9.24 o 
  -9   3   7       46.73       39.99      7.56 o 
  -8   3   7       83.43       80.98     10.40 o 
  -7   3   7     1110.86     1140.34     14.10 o 
  -6   3   7        1.18        1.73      0.57 o 
  -5   3   7      379.03      404.53      4.00 o 
  -4   3   7       49.86       48.85      2.08 o 
  -3   3   7       77.18       89.05      2.75 o 
  -2   3   7     1193.08     1245.69     20.07 o 
  -1   3   7     1140.62     1265.15     10.01 o 
   0   3   7     1004.91     1090.27     10.56 o 
   1   3   7      255.14      257.34      4.77 o 
   2   3   7      231.09      214.00      5.10 o 
   3   3   7       16.27       14.87      1.96 o 
   4   3   7      248.10      247.79      3.81 o 
   5   3   7       24.18       22.77      2.48 o 
   6   3   7      166.34      151.21      5.80 o 
   7   3   7     1467.39     1414.66     33.02 o 
   8   3   7        6.62        6.21      1.75 o 
   9   3   7        0.56        1.54      1.28 o 
 -10   4   7       47.32       37.16     11.47 o 
  -9   4   7      217.84      187.33      7.07 o 
  -8   4   7      168.99      169.29      7.01 o 
  -7   4   7     1016.30     1026.03     15.47 o 
  -6   4   7      423.89      417.00      6.69 o 
  -5   4   7       29.04       31.11      2.15 o 
  -4   4   7      463.17      482.72      4.24 o 
  -3   4   7      166.50      154.49      3.57 o 
  -2   4   7      334.62      370.42      4.60 o 
  -1   4   7     1953.21     2122.85     18.61 o 
   0   4   7       95.03       81.25      3.41 o 
   1   4   7     1159.91     1250.64      9.13 o 
   2   4   7       73.25       85.76      1.87 o 
   3   4   7       30.76       28.82      2.43 o 
   4   4   7       62.15       53.80      2.02 o 
   5   4   7        0.70        2.83      1.08 o 
   6   4   7       71.96       66.96     10.20 o 
   7   4   7        0.02        2.65      1.42 o 
   8   4   7       13.88       12.37      2.76 o 
  -9   5   7      191.23      201.83      9.08 o 
  -8   5   7       30.07       21.32      5.41 o 
  -7   5   7      233.93      198.97      7.89 o 
  -6   5   7      304.91      261.90      7.39 o 
  -5   5   7      127.90      123.11      3.09 o 
  -4   5   7      233.54      239.69      4.84 o 
  -3   5   7       40.66       55.17      2.40 o 
  -2   5   7      123.63      131.53      4.62 o 
  -1   5   7       82.34       84.92      5.45 o 
   0   5   7        1.70        1.90      0.62 o 
   1   5   7      535.49      546.89      4.12 o 
   2   5   7       12.21       12.19      1.32 o 
   3   5   7      471.15      458.08      4.21 o 
   4   5   7      634.23      619.49      9.29 o 
   5   5   7     2112.89     2031.28     42.50 o 
   6   5   7        1.65        3.00      2.02 o 
   7   5   7        0.82        2.05      1.26 o 
   8   5   7      415.10      352.28      7.79 o 
  -9   6   7       18.53       13.83      3.47 o 
  -8   6   7       13.86       12.77      3.45 o 
  -7   6   7      223.47      224.61     10.41 o 
  -6   6   7       46.67       55.35      5.28 o 
  -5   6   7       95.09       82.24      5.14 o 
  -4   6   7       32.48       36.11      2.34 o 
  -3   6   7     1727.27     1755.05     34.06 o 
  -2   6   7       46.47       59.37      8.62 o 
  -1   6   7      375.69      408.75      9.72 o 
   0   6   7      149.17      141.45      5.47 o 
   1   6   7       29.68       33.98      3.93 o 
   2   6   7      706.44      710.26      5.44 o 
   3   6   7     1740.71     1783.19     22.14 o 
   4   6   7     1071.49     1101.70     16.85 o 
   5   6   7        0.80        0.95      0.76 o 
   6   6   7      144.41      136.07      6.00 o 
   7   6   7       91.91       89.14      6.30 o 
  -8   7   7       44.96       39.08     10.36 o 
  -7   7   7       13.87       17.25      3.59 o 
  -6   7   7        2.43        3.39      2.54 o 
  -5   7   7      142.20      153.81     18.08 o 
  -4   7   7        3.57        7.64      2.76 o 
  -3   7   7       55.77       58.67      8.64 o 
  -1   7   7       76.53       85.63     11.82 o 
   1   7   7      147.67      143.44      4.69 o 
   2   7   7     1010.16     1067.07     14.57 o 
   3   7   7      558.15      567.78      9.08 o 
   4   7   7      182.80      181.85      3.89 o 
   5   7   7       29.61       40.77      6.06 o 
   6   7   7       44.10       45.51      6.90 o 
   7   7   7      147.73      139.30      4.78 o 
  -7   8   7       96.57      109.27     19.82 o 
  -6   8   7      129.44      122.50     28.11 o 
  -5   8   7      121.40      129.97      7.65 o 
  -4   8   7      188.99      170.57     10.86 o 
  -3   8   7        6.44        4.15      1.46 o 
  -2   8   7       92.73       85.06      4.15 o 
  -1   8   7       58.00       56.15     10.34 o 
   0   8   7      112.83       99.09      9.79 o 
   1   8   7      206.96      209.61      6.64 o 
   2   8   7       22.56       17.69      3.46 o 
   3   8   7      409.82      401.84      9.35 o 
   4   8   7      244.95      238.64      4.58 o 
   5   8   7      257.87      264.39      9.62 o 
   6   8   7        2.62        4.12      1.29 o 
  -6   9   7       25.74       18.33      9.84 o 
  -5   9   7      261.78      245.82      8.39 o 
  -4   9   7      124.83      132.32     13.32 o 
  -3   9   7        1.20        2.26      1.41 o 
  -2   9   7      569.78      539.03     34.21 o 
  -1   9   7      221.16      248.93     27.75 o 
   0   9   7        1.93        3.28      1.65 o 
   1   9   7       72.35       69.96      3.21 o 
   2   9   7       67.84       61.32      5.02 o 
   3   9   7       23.85       22.17      3.33 o 
   4   9   7      196.96      179.78      7.06 o 
   5   9   7      129.90      143.73     10.76 o 
  -4  10   7       26.74       23.70      4.76 o 
  -3  10   7      245.81      265.06      8.01 o 
  -2  10   7      110.06      135.34     10.32 o 
  -1  10   7       13.49       10.06      2.41 o 
   0  10   7      727.12      755.28     24.17 o 
   1  10   7       99.40       97.55      7.91 o 
   2  10   7        2.18        3.71      2.51 o 
   3  10   7       10.84        7.39      2.33 o 
  -9   0   8        0.08        2.21      0.91 o 
  -8   0   8      124.63      119.59      7.62 o 
  -7   0   8     1559.25     1556.04     21.28 o 
  -6   0   8       29.19       39.94      4.72 o 
  -5   0   8     1217.86     1286.32     13.34 o 
  -4   0   8     7901.93     7563.06    190.19 o 
  -3   0   8     3457.71     3523.93     30.66 o 
  -2   0   8        2.57        3.39      0.76 o 
  -1   0   8     4357.67     4182.99     38.75 o 
   0   0   8        8.61        6.67      1.14 o 
   1   0   8     1333.76     1381.73     12.25 o 
   2   0   8      251.41      244.83      5.09 o 
   3   0   8      661.01      851.75      8.58 o 
   5   0   8      649.18      684.22     11.20 o 
   6   0   8      152.04      155.12     12.20 o 
   7   0   8      249.94      250.73     10.92 o 
   8   0   8        4.56        6.35      1.95 o 
   9   0   8      140.32      137.85     25.73 o 
 -10   1   8      204.19      201.68      9.12 o 
  -9   1   8      262.71      289.71      7.90 o 
  -8   1   8      436.76      447.50      7.26 o 
  -7   1   8      111.34      113.31      4.68 o 
  -6   1   8     3215.10     3292.73     21.66 o 
  -5   1   8     1910.53     1939.96     13.64 o 
  -4   1   8      734.96      754.76      5.56 o 
  -3   1   8      136.19      126.77      2.85 o 
  -2   1   8      189.81      168.12      3.51 o 
  -1   1   8      316.04      295.38      7.81 o 
   0   1   8      150.48      154.70      2.89 o 
   1   1   8       29.82       20.19      1.11 o 
   2   1   8      109.89      110.64      2.14 o 
   3   1   8       50.84       54.18      2.32 o 
   4   1   8     1373.94     1357.40      9.51 o 
   5   1   8      759.26      725.19      7.95 o 
   6   1   8       22.86       22.72      2.26 o 
   7   1   8      102.33      110.70      3.54 o 
   8   1   8      157.91      159.79      5.47 o 
   9   1   8      524.45      530.19     13.53 o 
 -10   2   8      381.86      395.57     14.84 o 
  -9   2   8       20.58       21.08      5.99 o 
  -8   2   8      154.14      155.34      3.16 o 
  -7   2   8     1305.14     1304.76     18.25 o 
  -6   2   8        2.07        2.21      0.91 o 
  -5   2   8     1072.32     1114.65      7.85 o 
  -4   2   8     1998.04     1973.00     18.77 o 
  -3   2   8      553.29      514.22      4.65 o 
  -2   2   8      826.33      831.69      9.01 o 
  -1   2   8      319.26      290.87      3.31 o 
   0   2   8     4686.33     4554.49     79.64 o 
   1   2   8     3476.16     3717.77     20.66 o 
   2   2   8     2754.89     2818.96     18.84 o 
   3   2   8     1183.95     1104.09      8.06 o 
   4   2   8      133.66      133.48      2.02 o 
   5   2   8      784.95      796.54     13.12 o 
   6   2   8      548.98      527.39     11.08 o 
   7   2   8      405.21      426.67     12.47 o 
   8   2   8      172.12      169.80      6.02 o 
   9   2   8       77.03       99.26     13.60 o 
 -10   3   8       52.39       52.17     13.42 o 
  -9   3   8       30.33       26.88      6.87 o 
  -8   3   8      824.25      866.67     22.66 o 
  -7   3   8      381.03      413.90      6.60 o 
  -6   3   8       51.31       37.61      3.23 o 
  -5   3   8      263.21      270.41      3.41 o 
  -4   3   8      189.81      188.92      3.12 o 
  -3   3   8      594.50      583.55      6.17 o 
  -2   3   8      603.53      560.54      7.44 o 
  -1   3   8        0.90        3.12      1.40 o 
   0   3   8       70.69       79.92      2.88 o 
   1   3   8     2243.71     2229.75     21.92 o 
   2   3   8      451.08      469.05      4.40 o 
   3   3   8      114.89      128.87      2.27 o 
   4   3   8       54.77       51.04      1.86 o 
   5   3   8      268.29      260.98      8.34 o 
   6   3   8      787.36      812.28     19.37 o 
   7   3   8      405.81      414.93     17.08 o 
   8   3   8       92.47      104.36      5.96 o 
   9   3   8        0.03        2.68      2.90 o 
 -10   4   8       63.00       56.73     17.32 o 
  -9   4   8        9.68        9.52      3.16 o 
  -8   4   8       16.99       24.39      7.33 o 
  -7   4   8      673.11      653.48     12.00 o 
  -6   4   8       25.29       24.49      2.76 o 
  -5   4   8       46.94       46.52      3.81 o 
  -4   4   8      177.08      168.16      4.39 o 
  -3   4   8      990.11      998.08     11.43 o 
  -2   4   8      572.31      601.30      7.58 o 
  -1   4   8     6152.04     6394.16     75.44 o 
   0   4   8      333.93      314.74      6.36 o 
   1   4   8        1.45        3.46      1.13 o 
   2   4   8     1055.81      983.77      6.59 o 
   3   4   8      121.06      116.59      5.04 o 
   4   4   8        0.03        1.06      0.52 o 
   5   4   8     2163.33     2236.71     34.06 o 
   6   4   8      947.72      975.00     15.49 o 
   7   4   8      217.27      204.82      7.66 o 
   8   4   8        0.72        2.96      1.41 o 
  -9   5   8       26.64       33.03      3.56 o 
  -8   5   8      168.80      155.80      7.89 o 
  -7   5   8       67.84       58.11      9.53 o 
  -6   5   8     1279.54     1257.11     19.91 o 
  -5   5   8      264.20      245.65      4.86 o 
  -4   5   8       14.12       19.12      2.15 o 
  -3   5   8      130.61      115.19      1.97 o 
  -2   5   8      722.31      666.32     11.94 o 
  -1   5   8       22.35       16.82      1.60 o 
   0   5   8     1192.37     1245.79     10.41 o 
   1   5   8      958.16      896.21      6.25 o 
   2   5   8        0.42        2.72      0.81 o 
   3   5   8        4.41        5.16      0.82 o 
   4   5   8      732.11      717.90      8.42 o 
   5   5   8       78.84       74.50      5.47 o 
   6   5   8      108.30      100.06      9.67 o 
   7   5   8       46.74       45.03      6.12 o 
   8   5   8      216.04      148.70      9.88 o 
  -9   6   8       62.00       83.01      6.85 o 
  -8   6   8      192.13      193.95     12.24 o 
  -7   6   8      303.84      299.58     12.50 o 
  -6   6   8       32.31       36.11      2.06 o 
  -5   6   8        0.02        2.74      0.92 o 
  -4   6   8       27.97       25.19      2.32 o 
  -3   6   8       21.46       30.41      7.08 o 
  -2   6   8        0.03        1.20      1.53 o 
  -1   6   8        9.67        9.18      2.42 o 
   0   6   8      737.54      747.28     12.10 o 
   1   6   8      256.93      244.98      3.06 o 
   2   6   8       72.66       66.14      3.75 o 
   3   6   8       10.66       11.09      1.42 o 
   4   6   8      226.52      219.91      5.44 o 
   5   6   8       13.25       13.04      2.16 o 
   6   6   8      406.24      396.48      9.87 o 
   7   6   8      225.64      204.11      8.60 o 
  -8   7   8      149.17      160.34      8.46 o 
  -7   7   8       12.77        9.72      4.01 o 
  -6   7   8       20.20       26.83      5.77 o 
  -5   7   8      263.63      295.50     13.69 o 
  -4   7   8       56.24       56.87      6.86 o 
  -3   7   8       55.26       60.76      5.19 o 
  -2   7   8      347.55      365.71     12.58 o 
  -1   7   8       21.97       16.00      3.05 o 
   0   7   8      195.54      189.04      7.87 o 
   1   7   8      976.30      956.77     14.00 o 
   2   7   8       53.64       56.94      3.66 o 
   3   7   8      330.98      329.27      4.31 o 
   4   7   8      210.38      192.48      4.57 o 
   5   7   8       87.43       90.18      4.65 o 
   6   7   8      181.78      165.78      8.70 o 
  -7   8   8       32.34       34.29      7.63 o 
  -6   8   8        2.36        3.88      3.31 o 
  -5   8   8        5.46        5.96      3.61 o 
  -4   8   8      509.72      498.68     20.76 o 
  -3   8   8       65.08       77.32      8.33 o 
  -2   8   8        0.02        2.30      3.62 o 
  -1   8   8      155.27      136.60      6.79 o 
   0   8   8        2.99        5.03      2.04 o 
   1   8   8      123.89      124.26      5.94 o 
   2   8   8       18.82       19.00      3.21 o 
   3   8   8       80.16       82.43      3.78 o 
   4   8   8      212.91      214.46      5.43 o 
   5   8   8       34.11       25.81      5.44 o 
   6   8   8        0.09        1.73      1.60 o 
  -6   9   8       77.73       76.41      6.45 o 
  -5   9   8        8.27       10.58      3.06 o 
  -4   9   8       43.28       44.23      4.91 o 
  -3   9   8       37.86       31.36      4.34 o 
  -2   9   8      122.94      118.51      4.41 o 
  -1   9   8        0.97        5.67      4.57 o 
   0   9   8      104.90       98.67      4.46 o 
   1   9   8     1312.38     1331.30     27.50 o 
   2   9   8       80.20       85.27      3.54 o 
   3   9   8        4.83        2.79      1.39 o 
   4   9   8       63.22       61.03      5.36 o 
  -4  10   8       55.37       58.41      6.86 o 
  -3  10   8       99.85      105.10     10.95 o 
  -2  10   8      189.52      175.27     17.83 o 
  -1  10   8      559.89      578.53     19.81 o 
   0  10   8       72.04       74.17      5.68 o 
   1  10   8       34.90       28.23      4.38 o 
   2  10   8       92.94       85.69      8.57 o 
   3  10   8      134.02      133.45     11.74 o 
 -10   1   9      460.59      489.69     15.73 o 
  -9   1   9       65.86       68.12      3.66 o 
  -8   1   9      131.19      126.66      3.36 o 
  -7   1   9       72.38       66.20      2.91 o 
  -6   1   9      220.53      218.12      3.46 o 
  -5   1   9        7.92       14.41      1.57 o 
  -4   1   9     1083.01     1217.94      9.80 o 
  -3   1   9     1521.40     1631.09     15.33 o 
  -2   1   9     1510.26     1434.60     13.44 o 
  -1   1   9      743.41      779.20      7.87 o 
   0   1   9       25.53       24.56      2.19 o 
   1   1   9      260.46      260.53      3.71 o 
   2   1   9       89.46       78.97      1.90 o 
   3   1   9      192.30      213.74      3.39 o 
   4   1   9        2.76        2.78      1.49 o 
   5   1   9      285.04      319.11      7.05 o 
   6   1   9       17.49       18.04      2.64 o 
   7   1   9       17.18       14.96      2.33 o 
   8   1   9       26.06       25.64      3.87 o 
   9   1   9       59.81       47.87      8.07 o 
 -10   2   9       40.93       37.69      7.41 o 
  -9   2   9      346.73      336.21     12.67 o 
  -8   2   9     1078.91     1150.32     12.16 o 
  -7   2   9      258.33      256.88      4.36 o 
  -6   2   9      593.67      614.07      5.46 o 
  -5   2   9      704.23      738.55      5.86 o 
  -4   2   9      342.74      340.78      4.57 o 
  -3   2   9     1206.09     1326.55     13.18 o 
  -2   2   9      189.94      177.48      7.83 o 
  -1   2   9      832.88      889.13      7.86 o 
   0   2   9      660.73      688.16      6.23 o 
   1   2   9     2340.86     2600.95     16.54 o 
   2   2   9      189.54      207.36      4.91 o 
   3   2   9        1.77        2.34      0.67 o 
   4   2   9       67.68       70.06      2.30 o 
   5   2   9       47.72       49.48      6.37 o 
   6   2   9       14.82       12.41      4.71 o 
   7   2   9        2.23        3.93      1.27 o 
   8   2   9       50.05       48.29      5.85 o 
   9   2   9       45.81       36.52      6.14 o 
 -10   3   9        2.68        1.88      1.63 o 
  -9   3   9       32.93       38.07      9.94 o 
  -8   3   9      739.62      753.10     21.19 o 
  -7   3   9        0.81        1.32      0.98 o 
  -6   3   9       15.33       20.51      2.85 o 
  -5   3   9      135.90      133.25      4.39 o 
  -4   3   9      223.83      223.53      2.72 o 
  -3   3   9      228.98      226.22      4.08 o 
  -2   3   9        2.23        7.66      1.23 o 
  -1   3   9        1.74        0.90      0.73 o 
   0   3   9      138.70      150.20      4.74 o 
   1   3   9      428.03      508.85      7.58 o 
   2   3   9      317.76      346.69      4.60 o 
   3   3   9       37.20       32.48      2.51 o 
   4   3   9      503.71      535.96      4.00 o 
   5   3   9      307.10      311.78      5.83 o 
   6   3   9       97.31      103.25      2.17 o 
   7   3   9      169.96      172.43     16.38 o 
   8   3   9       53.63       60.04      7.15 o 
 -10   4   9       50.66       46.16      5.35 o 
  -9   4   9       20.30       19.47      5.94 o 
  -8   4   9       15.07        9.10      4.73 o 
  -7   4   9      239.18      237.17      5.31 o 
  -6   4   9       57.13       63.18      3.75 o 
  -5   4   9      142.69      143.32      2.37 o 
  -4   4   9      584.89      568.43      4.62 o 
  -3   4   9       40.83       43.62      2.09 o 
  -2   4   9      168.13      163.69      5.03 o 
  -1   4   9     1459.81     1611.51     15.94 o 
   0   4   9       53.71       65.78      2.47 o 
   1   4   9       93.64      111.27      2.06 o 
   2   4   9      431.47      441.42      5.33 o 
   3   4   9      305.83      305.83      4.54 o 
   4   4   9        7.27        7.65      0.94 o 
   5   4   9      559.61      587.44     12.40 o 
   6   4   9      392.87      405.64      9.90 o 
   7   4   9       87.57       90.66      6.50 o 
   8   4   9      162.02      137.86      5.59 o 
  -9   5   9        2.78        5.21      2.79 o 
  -8   5   9        4.35        7.18      3.72 o 
  -7   5   9      125.15      110.37      5.42 o 
  -6   5   9       35.45       34.90      4.59 o 
  -5   5   9      737.95      756.45     11.46 o 
  -4   5   9        1.31        2.62      0.66 o 
  -3   5   9      547.65      548.63      9.11 o 
  -2   5   9      185.35      207.19      2.39 o 
  -1   5   9      218.12      239.31      3.40 o 
   0   5   9      134.56      145.99      5.38 o 
   1   5   9      188.56      193.50      3.34 o 
   2   5   9      114.85      119.38      2.43 o 
   3   5   9       63.63       68.80      4.11 o 
   4   5   9       66.34       61.09      2.83 o 
   5   5   9     1192.07     1180.94     18.11 o 
   6   5   9        0.62        4.81      2.08 o 
   7   5   9       46.13       32.57      5.35 o 
   8   5   9       80.35       60.97      8.79 o 
  -9   6   9        0.07        2.08      2.46 o 
  -8   6   9       49.26       38.37      8.21 o 
  -7   6   9       88.79       84.71      5.93 o 
  -6   6   9        8.23        6.56      1.37 o 
  -5   6   9      732.28      692.70     12.34 o 
  -4   6   9      141.66      145.50      4.24 o 
  -3   6   9        2.62        4.05      3.11 o 
  -2   6   9       17.81       14.48      4.37 o 
  -1   6   9       60.84       50.54      7.77 o 
   0   6   9        2.52        3.39      0.88 o 
   1   6   9      229.90      225.08      3.87 o 
   2   6   9      855.53      881.42     10.07 o 
   3   6   9        2.35        4.60      0.79 o 
   4   6   9        0.63        3.68      2.62 o 
   5   6   9       22.44       27.31      3.53 o 
   6   6   9        1.39        4.14      2.11 o 
   7   6   9       92.24       74.35      8.95 o 
  -8   7   9        0.00        0.71      3.32 o 
  -7   7   9       85.89      110.10      8.74 o 
  -6   7   9       91.36       84.61     24.08 o 
  -5   7   9       59.88       52.59      9.48 o 
  -4   7   9      166.65      140.70      7.18 o 
  -3   7   9      409.23      398.55     10.25 o 
  -2   7   9        0.05        3.28      4.33 o 
  -1   7   9        0.01        2.80      4.51 o 
   0   7   9       44.71       40.77      6.54 o 
   1   7   9      134.04      133.25      3.33 o 
   2   7   9      216.03      199.86      4.28 o 
   3   7   9     1185.94     1194.23     14.67 o 
   4   7   9      104.68       99.77      2.64 o 
   5   7   9       14.31       16.53      3.83 o 
   6   7   9       30.08       24.17      3.62 o 
  -7   8   9       37.79       37.24     12.40 o 
  -6   8   9      236.41      218.87     10.48 o 
  -5   8   9        4.17        9.15      3.27 o 
  -4   8   9        4.37        3.74      2.54 o 
  -3   8   9      310.75      309.15     11.84 o 
  -2   8   9      323.13      316.40     11.65 o 
  -1   8   9        5.70        7.15      3.44 o 
   0   8   9       71.65       74.72      8.98 o 
   1   8   9      241.82      230.92      9.75 o 
   2   8   9      206.15      206.68      5.07 o 
   3   8   9      264.59      263.72      6.27 o 
   4   8   9        1.72        1.98      0.72 o 
   5   8   9        3.78        4.18      1.47 o 
  -6   9   9       29.83       26.18      9.10 o 
  -5   9   9        6.89        7.60      4.23 o 
  -4   9   9       82.93       74.73     20.21 o 
  -3   9   9      345.41      361.98     15.80 o 
  -2   9   9       22.29       16.37      6.96 o 
  -1   9   9       20.27       24.80      7.10 o 
   0   9   9        0.78        1.92      1.20 o 
   1   9   9      507.20      499.03     13.22 o 
   2   9   9       23.89       19.37      4.56 o 
   3   9   9       16.45       16.76      4.11 o 
   4   9   9      418.00      435.70     10.72 o 
  -4  10   9       11.84        8.50      3.08 o 
  -3  10   9       10.55        7.63      3.78 o 
  -2  10   9      401.16      411.35     15.08 o 
  -1  10   9        9.02       11.35      5.65 o 
   0  10   9        1.13        2.00      1.40 o 
   1  10   9      119.78      107.46      6.55 o 
   2  10   9       37.71       35.90      6.88 o 
  -9   0  10      167.18      173.94      7.97 o 
  -8   0  10        0.30        1.24      0.90 o 
  -7   0  10        0.68        4.80      1.25 o 
  -6   0  10     4025.94     4052.46     37.90 o 
  -5   0  10      794.04      736.49      9.82 o 
  -4   0  10       56.22       87.94      3.86 o 
  -3   0  10    24332.86    19756.77    943.49 o 
  -2   0  10      550.63      589.03      7.44 o 
  -1   0  10      272.01      336.33      5.19 o 
   0   0  10        6.52        6.01      0.94 o 
   1   0  10      287.23      275.39      8.08 o 
   2   0  10     6916.83     6944.51     65.33 o 
   3   0  10     1033.11     1107.25     14.28 o 
   4   0  10      381.97      361.21      4.56 o 
   5   0  10      755.04      742.61     15.13 o 
   6   0  10      146.83      143.51      5.44 o 
   7   0  10       27.70       33.16      6.55 o 
   8   0  10      281.19      290.45     13.13 o 
 -10   1  10      221.32      237.84      8.69 o 
  -9   1  10       95.49       99.44      4.26 o 
  -8   1  10      734.70      759.46      7.37 o 
  -7   1  10      862.44      893.13     13.69 o 
  -6   1  10      230.27      227.33      3.40 o 
  -5   1  10      553.48      560.03      4.41 o 
  -4   1  10      133.54      184.42      4.55 o 
  -3   1  10      665.30      649.50      6.03 o 
  -2   1  10     5413.84     5347.56    128.01 o 
  -1   1  10      716.72      691.91     11.34 o 
   0   1  10      262.09      248.74      4.68 o 
   1   1  10      110.22      100.79      2.37 o 
   2   1  10     1559.73     1519.93     11.30 o 
   3   1  10     2501.23     2694.09     17.88 o 
   4   1  10      418.67      404.24      5.13 o 
   5   1  10       65.52       58.01      4.35 o 
   6   1  10      725.77      745.96     11.82 o 
   7   1  10      155.25      156.15      5.31 o 
   8   1  10        1.30        1.81      1.23 o 
 -10   2  10       70.01       68.03     10.74 o 
  -9   2  10      357.07      373.98     13.27 o 
  -8   2  10     1428.36     1490.94     30.80 o 
  -7   2  10        6.48        4.64      0.92 o 
  -6   2  10      680.82      642.97      8.86 o 
  -5   2  10       51.20       45.78      5.11 o 
  -4   2  10       42.30       35.54      3.41 o 
  -3   2  10      132.97      146.50      4.84 o 
  -2   2  10     5055.27     4885.34     56.14 o 
  -1   2  10     4144.25     4081.45     36.32 o 
   0   2  10      258.84      236.89      4.64 o 
   1   2  10     5481.35     5531.16     62.79 o 
   2   2  10        2.88        8.68      0.95 o 
   3   2  10       51.26       52.89      2.94 o 
   4   2  10      242.97      212.22      3.51 o 
   5   2  10      508.27      503.96      8.83 o 
   6   2  10       12.01       10.09      2.02 o 
   7   2  10      337.40      363.83     10.54 o 
   8   2  10      568.38      582.93     12.55 o 
 -10   3  10       41.94       53.61      8.70 o 
  -9   3  10        3.84        3.34      2.45 o 
  -8   3  10        2.65        4.62      2.37 o 
  -7   3  10      283.22      267.74      5.83 o 
  -6   3  10     1744.72     1787.11     19.98 o 
  -5   3  10      713.57      692.25      8.77 o 
  -4   3  10      979.16      928.95      7.41 o 
  -3   3  10      404.86      393.45      5.42 o 
  -2   3  10      188.12      185.39      5.94 o 
  -1   3  10      434.36      407.93      4.80 o 
   0   3  10      431.51      405.46      8.18 o 
   1   3  10     1858.61     2114.44     28.49 o 
   2   3  10     1034.25     1033.97      6.90 o 
   3   3  10       49.46       49.21      2.46 o 
   4   3  10       38.40       37.09      2.67 o 
   5   3  10       90.08       84.36      3.60 o 
   6   3  10      341.00      342.11      6.62 o 
   7   3  10      852.43      916.06     23.09 o 
   8   3  10      217.18      211.13      7.55 o 
 -10   4  10       56.28       48.33     14.82 o 
  -9   4  10      277.86      302.75     11.50 o 
  -8   4  10      499.12      511.65     19.92 o 
  -7   4  10      303.45      297.06      6.96 o 
  -6   4  10      447.72      434.30      7.63 o 
  -5   4  10      304.92      309.78      4.67 o 
  -4   4  10       56.37       54.08      4.95 o 
  -3   4  10      928.20      953.91      8.48 o 
  -2   4  10      584.74      611.23     21.13 o 
  -1   4  10        1.24        1.44      0.66 o 
   0   4  10       63.12       94.83      2.81 o 
   1   4  10       42.72       31.35      2.28 o 
   2   4  10      413.61      427.61      3.60 o 
   3   4  10      393.41      384.52      4.92 o 
   4   4  10      930.59      965.77     13.94 o 
   5   4  10      148.91      143.47      4.40 o 
   6   4  10       71.66       78.68      8.43 o 
   7   4  10       71.19       76.77     10.45 o 
   8   4  10      273.21      265.22      8.28 o 
  -9   5  10       57.33       49.16     15.17 o 
  -8   5  10      795.23      828.02     29.71 o 
  -7   5  10        7.19        3.94      1.23 o 
  -6   5  10      101.79      101.80      5.37 o 
  -5   5  10      692.57      735.57     12.73 o 
  -4   5  10       83.03       71.05      2.62 o 
  -3   5  10     1147.33     1144.91     17.54 o 
  -2   5  10       13.18       15.96      1.53 o 
  -1   5  10       75.47       52.47      2.73 o 
   0   5  10      212.13      202.05      3.82 o 
   1   5  10       47.45       47.20      2.01 o 
   2   5  10      297.82      276.55      3.07 o 
   3   5  10      298.11      291.89      4.11 o 
   4   5  10       41.10       33.70      2.45 o 
   5   5  10      239.46      250.49      4.75 o 
   6   5  10      140.63      139.58      8.86 o 
   7   5  10       17.64       12.90      2.65 o 
  -8   6  10      216.41      209.68     15.87 o 
  -7   6  10       85.79       84.74     20.71 o 
  -6   6  10       21.12       17.70      3.90 o 
  -5   6  10       77.59       69.10      5.24 o 
  -4   6  10      668.47      651.67     14.27 o 
  -3   6  10      143.96      157.11      8.12 o 
  -1   6  10       23.97       22.75      2.75 o 
   0   6  10       64.88       65.93      4.71 o 
   1   6  10      627.24      620.10      6.83 o 
   2   6  10      329.70      316.38      4.53 o 
   3   6  10      167.65      177.87      4.27 o 
   4   6  10       33.67       29.67      2.92 o 
   5   6  10      454.53      486.54     17.04 o 
   6   6  10       78.11       70.94      9.84 o 
   7   6  10       58.82       40.20      6.90 o 
  -8   7  10       49.19       46.14     12.11 o 
  -7   7  10      350.06      345.16     15.49 o 
  -6   7  10        2.82        3.86      2.70 o 
  -5   7  10      251.83      220.46      8.52 o 
  -4   7  10      147.29      162.57     23.65 o 
  -3   7  10      822.63      819.95     27.44 o 
  -2   7  10        8.15        6.98      3.33 o 
  -1   7  10      227.25      234.38      9.94 o 
   0   7  10      611.68      650.70     19.93 o 
   1   7  10       33.51       29.98      2.60 o 
   2   7  10       61.40       61.75      2.18 o 
   3   7  10      626.90      635.79      8.90 o 
   4   7  10       23.51       20.69      2.99 o 
   5   7  10        0.09        2.91      2.05 o 
   6   7  10      509.50      532.35     12.24 o 
  -7   8  10      239.64      258.40     11.25 o 
  -6   8  10      145.00      154.91     10.83 o 
  -5   8  10      219.79      217.71     10.87 o 
  -4   8  10       36.14       35.65      5.27 o 
  -3   8  10        2.24        1.64      2.67 o 
  -2   8  10      140.42      143.29      9.96 o 
  -1   8  10        1.03        6.28      3.50 o 
   0   8  10        1.19        3.75      2.80 o 
   1   8  10      104.84      107.85      3.86 o 
   2   8  10       27.02       27.90      3.68 o 
   3   8  10      339.06      341.36      9.62 o 
   4   8  10      159.70      163.09     16.91 o 
   5   8  10       77.67       79.20      7.44 o 
  -5   9  10        3.40        7.51      6.30 o 
  -4   9  10      192.69      177.49     12.22 o 
  -3   9  10      103.18      103.74      8.31 o 
  -2   9  10       77.82       77.69      9.88 o 
  -1   9  10        1.99        2.55      4.04 o 
   0   9  10      406.68      435.59     12.81 o 
   1   9  10      267.07      282.48     10.07 o 
   2   9  10       49.81       55.27      7.84 o 
   3   9  10      101.91      106.16      3.70 o 
   4   9  10        7.48       15.03      5.76 o 
  -3  10  10       58.31       55.03      8.52 o 
  -2  10  10      303.94      323.65     18.78 o 
  -1  10  10       11.56       11.03      4.95 o 
   0  10  10       32.34       20.73      5.80 o 
   1  10  10       26.38       25.23      5.09 o 
   2  10  10        1.22        3.69      2.30 o 
 -10   1  11      431.84      437.71     14.32 o 
  -9   1  11        0.13        0.78      1.00 o 
  -8   1  11      845.15      891.36     17.44 o 
  -7   1  11      100.71       97.47      3.17 o 
  -6   1  11       77.89       69.28      2.32 o 
  -5   1  11       67.38       60.43      2.28 o 
  -4   1  11       93.44      115.88      2.59 o 
  -3   1  11        4.21        2.22      0.73 o 
  -2   1  11      145.16      166.37      3.58 o 
  -1   1  11      341.85      363.92      5.01 o 
   0   1  11      505.60      562.06      6.94 o 
   1   1  11      132.27      135.35      6.39 o 
   2   1  11      332.30      321.19      3.72 o 
   3   1  11     1253.79     1399.18     13.89 o 
   4   1  11        4.39        5.35      0.71 o 
   5   1  11     1134.00     1181.74     15.04 o 
   6   1  11        2.29        1.83      0.69 o 
   7   1  11        0.02        0.92      2.84 o 
   8   1  11       13.40       10.39      3.07 o 
 -10   2  11      141.61      144.85     19.06 o 
  -9   2  11       35.72       37.16      7.69 o 
  -8   2  11      794.44      802.38     20.42 o 
  -7   2  11        4.71        4.10      0.97 o 
  -6   2  11      270.29      276.47      3.72 o 
  -5   2  11      911.92      988.83      6.93 o 
  -4   2  11        1.95        2.13      0.81 o 
  -3   2  11      155.34      171.62      5.52 o 
  -2   2  11      566.03      617.41     11.08 o 
  -1   2  11     1177.82     1258.78     12.09 o 
   0   2  11       59.11       77.18      4.21 o 
   1   2  11       24.96       17.27      1.58 o 
   2   2  11       16.99       19.04      2.18 o 
   3   2  11      222.61      236.99      2.99 o 
   4   2  11      374.40      364.24      3.73 o 
   5   2  11      356.08      355.64      7.35 o 
   6   2  11       29.81       30.06      4.11 o 
   7   2  11       25.64       25.59      5.22 o 
   8   2  11       87.05       77.13      9.30 o 
 -10   3  11        6.33        7.63      2.63 o 
  -9   3  11      138.73      145.70      5.87 o 
  -8   3  11        2.90        3.26      2.40 o 
  -7   3  11       75.38       69.91      4.48 o 
  -6   3  11     1270.66     1211.55     15.56 o 
  -5   3  11      448.69      449.28      6.20 o 
  -4   3  11       20.99       21.32      2.43 o 
  -3   3  11       50.72       61.70      3.14 o 
  -2   3  11       31.12       34.83      3.93 o 
  -1   3  11       45.61       41.35      2.90 o 
   0   3  11      182.51      178.87      4.54 o 
   1   3  11      991.18     1070.07     10.14 o 
   2   3  11      334.18      332.60      3.70 o 
   3   3  11       10.13       10.93      1.43 o 
   4   3  11        1.16        1.31      0.65 o 
   5   3  11      155.40      177.47      5.05 o 
   6   3  11      132.09      121.34      5.26 o 
   7   3  11      134.04      148.21      5.71 o 
   8   3  11      257.41      276.25      9.32 o 
  -9   4  11       16.54       12.78      4.64 o 
  -8   4  11        0.44        2.09      3.62 o 
  -7   4  11       21.16       16.57      2.34 o 
  -6   4  11     2456.62     2408.48     44.23 o 
  -5   4  11      224.86      239.02      4.09 o 
  -4   4  11      145.61      137.22      2.77 o 
  -3   4  11      634.50      630.64      7.63 o 
  -2   4  11        1.34        1.57      0.58 o 
  -1   4  11       32.29       40.01      3.13 o 
   0   4  11        3.64        2.59      1.14 o 
   1   4  11      804.77      837.87      7.28 o 
   2   4  11       72.42       84.83      2.76 o 
   3   4  11      126.00      119.12      3.19 o 
   4   4  11      238.47      234.66      4.34 o 
   5   4  11      249.10      244.62      6.25 o 
   6   4  11      129.56      117.25      8.31 o 
   7   4  11      109.81      105.32      7.82 o 
  -9   5  11      224.60      222.44     11.32 o 
  -8   5  11      233.26      243.47     11.36 o 
  -7   5  11        1.01        2.12      1.88 o 
  -6   5  11        0.77        0.54      1.09 o 
  -5   5  11       73.22       69.73      6.15 o 
  -4   5  11     1707.23     1721.29     22.00 o 
  -3   5  11      397.63      398.57     10.93 o 
  -2   5  11     1691.71     1700.40     25.16 o 
  -1   5  11       49.36       73.31      3.81 o 
   0   5  11       21.34       23.47      2.45 o 
   1   5  11       12.43       15.39      1.95 o 
   2   5  11       19.59       16.62      1.86 o 
   3   5  11       85.62       92.56      3.51 o 
   4   5  11       60.50       56.01      3.55 o 
   5   5  11        0.14        0.76      0.49 o 
   6   5  11       94.07       98.09      7.95 o 
   7   5  11      105.23      108.10     13.49 o 
  -8   6  11        1.17        5.74      2.40 o 
  -7   6  11        0.32        2.37      3.21 o 
  -6   6  11      410.34      411.93     13.72 o 
  -5   6  11       81.27       70.47      5.27 o 
  -4   6  11      695.68      693.74     28.97 o 
  -3   6  11        0.13        1.32      4.06 o 
  -1   6  11        3.08        4.82      1.02 o 
   0   6  11       26.49       19.64      3.05 o 
   1   6  11      118.90      124.18      5.73 o 
   2   6  11       22.07       20.53      2.62 o 
   3   6  11        2.76        2.59      0.68 o 
   4   6  11      397.68      384.41      7.78 o 
   5   6  11      537.62      531.45     15.64 o 
   6   6  11        2.91        3.02      1.79 o 
  -8   7  11       59.76       46.94     15.40 o 
  -7   7  11      234.03      257.88     11.48 o 
  -6   7  11      116.05       96.44     19.95 o 
  -5   7  11        9.80        9.12      3.03 o 
  -4   7  11       62.89       63.50     14.14 o 
  -3   7  11       24.70       30.84      6.85 o 
  -2   7  11        1.82        2.87      2.49 o 
  -1   7  11      660.89      692.16     22.86 o 
   0   7  11      196.82      204.47      5.79 o 
   1   7  11      148.85      133.30      5.98 o 
   2   7  11       23.20       17.28      2.28 o 
   3   7  11      109.98      112.77      2.16 o 
   4   7  11       32.78       25.64      3.49 o 
   5   7  11      190.13      189.90      6.87 o 
   6   7  11      145.95      154.79      8.42 o 
  -7   8  11       75.10       79.62     15.18 o 
  -6   8  11       56.34       59.84     16.90 o 
  -5   8  11       24.24       24.52      4.17 o 
  -4   8  11       10.46        9.46      3.48 o 
  -3   8  11        3.64        2.54      3.03 o 
  -2   8  11       89.23       88.81     16.41 o 
  -1   8  11      244.62      249.10     12.71 o 
   0   8  11       72.83       76.10      8.29 o 
   1   8  11      220.92      206.03      7.80 o 
   2   8  11       93.60       88.84      2.64 o 
   3   8  11       97.25       94.32      3.49 o 
   4   8  11        4.85        4.51      1.64 o 
   5   8  11       81.10       87.84      4.85 o 
  -5   9  11       75.58       61.13      5.37 o 
  -4   9  11       24.24       22.34      7.72 o 
  -3   9  11        1.73        3.16      3.13 o 
  -2   9  11      124.72      114.70     19.44 o 
  -1   9  11      108.02      101.45     19.79 o 
   0   9  11       42.75       32.47      6.74 o 
   1   9  11        2.56        3.60      1.36 o 
   2   9  11      166.43      192.01      6.15 o 
   3   9  11       38.97       33.76      7.82 o 
  -3  10  11      108.31      111.64      8.60 o 
  -2  10  11      115.04       96.47     22.85 o 
  -1  10  11        5.99        7.20      5.10 o 
   0  10  11        0.05        1.65      1.07 o 
   1  10  11      317.98      210.24     12.66 o 
 -10   0  12      113.78      120.72     15.70 o 
  -9   0  12        1.71        2.98      1.94 o 
  -8   0  12     1281.88     1356.20     42.61 o 
  -7   0  12        5.66        7.07      1.63 o 
  -6   0  12      190.71      175.93      3.75 o 
  -5   0  12     2028.66     2159.85     22.91 o 
  -4   0  12      452.40      448.58      7.15 o 
  -3   0  12       82.37       60.28      4.11 o 
  -2   0  12      406.70      464.86      7.28 o 
  -1   0  12      190.70      218.81      8.23 o 
   0   0  12      336.21      327.24      4.53 o 
   1   0  12       81.17       79.54      3.55 o 
   2   0  12      117.49       99.80      4.05 o 
   3   0  12      591.26      618.38      6.32 o 
   4   0  12       35.92       46.12      3.72 o 
   5   0  12     1224.97     1312.67     25.65 o 
   6   0  12     1005.45     1027.24     19.59 o 
   7   0  12       33.13       39.12     10.99 o 
   8   0  12      137.57      142.27      8.52 o 
 -10   1  12        0.12        1.17      2.33 o 
  -9   1  12      519.35      561.11     20.44 o 
  -8   1  12      522.54      512.34     11.35 o 
  -7   1  12       54.49       49.28      3.72 o 
  -6   1  12      522.14      504.80      4.30 o 
  -5   1  12      132.99      117.45      2.15 o 
  -4   1  12        9.55        8.00      1.33 o 
  -3   1  12     1659.99     1589.28     20.28 o 
  -2   1  12      150.40      107.93      8.40 o 
  -1   1  12      618.05      723.23      7.82 o 
   0   1  12     1570.66     1622.53     12.82 o 
   1   1  12      993.14      964.44      7.98 o 
   2   1  12      379.47      402.60      3.63 o 
   3   1  12     1163.87     1279.46     15.18 o 
   4   1  12      852.98      811.42     18.46 o 
   5   1  12     2228.16     2290.22     35.77 o 
   6   1  12       18.85       13.39      2.01 o 
   7   1  12      278.64      306.86     13.37 o 
   8   1  12      251.94      256.02     20.86 o 
 -10   2  12        1.16        2.51      2.45 o 
  -9   2  12        1.60        3.76      3.03 o 
  -8   2  12      280.16      275.90      6.53 o 
  -7   2  12      311.71      298.15      5.49 o 
  -6   2  12       58.82       47.40      5.16 o 
  -5   2  12      385.91      372.33      5.59 o 
  -4   2  12     2589.63     2644.67     53.17 o 
  -3   2  12     1337.99     1449.23     15.01 o 
  -2   2  12       91.45      105.52      3.78 o 
  -1   2  12     3121.82     3303.30     28.79 o 
   0   2  12      116.77      140.12      9.01 o 
   1   2  12       13.27       18.61      1.97 o 
   2   2  12      169.35      129.46      2.49 o 
   3   2  12        4.64        8.22      1.60 o 
   4   2  12       87.86       76.73      4.89 o 
   5   2  12      149.99      140.08      3.50 o 
   6   2  12      415.31      402.07      9.39 o 
   7   2  12      149.09      158.26      6.99 o 
   8   2  12       10.14        9.79      2.75 o 
 -10   3  12       58.11       68.48     16.41 o 
  -9   3  12      473.82      499.15     19.69 o 
  -8   3  12       22.32       19.38      5.25 o 
  -7   3  12      172.49      168.71      4.60 o 
  -6   3  12     8040.44     7876.18    147.24 o 
  -5   3  12      177.43      165.42      2.62 o 
  -4   3  12       18.09       20.80      2.35 o 
  -3   3  12      477.14      483.47      5.78 o 
  -2   3  12     1273.01     1277.86     15.40 o 
  -1   3  12      183.42      249.15      3.72 o 
   0   3  12     1224.07     1252.51     15.11 o 
   1   3  12     1832.62     1746.03     17.49 o 
   2   3  12      453.41      474.72      4.04 o 
   3   3  12       47.51       51.54      3.21 o 
   4   3  12      195.51      187.95      4.24 o 
   5   3  12       60.89       58.45      4.44 o 
   6   3  12      242.45      238.31     11.27 o 
   7   3  12       58.39       50.28      8.33 o 
   8   3  12        0.03        1.15      2.38 o 
  -9   4  12       47.75       41.86     10.08 o 
  -8   4  12        6.71       10.67      4.95 o 
  -7   4  12       57.29       52.86      5.19 o 
  -6   4  12      216.97      214.78      6.07 o 
  -5   4  12       30.91       30.41      3.74 o 
  -4   4  12      155.80      146.29      5.32 o 
  -3   4  12      946.20      951.02     14.00 o 
  -2   4  12      177.42      154.87      2.43 o 
  -1   4  12      224.91      192.94      3.69 o 
   0   4  12      952.64     1007.44      8.82 o 
   1   4  12      522.02      582.08      8.35 o 
   2   4  12      909.10      940.87      7.23 o 
   3   4  12      158.12      149.07      2.96 o 
   4   4  12       23.85       20.79      2.56 o 
   5   4  12       63.65       62.64      3.92 o 
   6   4  12       52.05       61.01     10.65 o 
   7   4  12      497.61      504.03     22.38 o 
  -9   5  12       54.81       52.58     12.54 o 
  -8   5  12        0.13        2.34      3.65 o 
  -7   5  12        6.40        3.25      1.54 o 
  -6   5  12      789.83      792.12      9.79 o 
  -5   5  12     1105.42     1095.77     18.12 o 
  -4   5  12     1625.58     1565.45     24.14 o 
  -3   5  12      129.37      119.54      7.08 o 
  -2   5  12      550.45      532.65      9.28 o 
  -1   5  12       71.73       84.54      2.63 o 
   0   5  12       68.77       85.59      8.35 o 
   1   5  12     1048.98     1095.29     14.61 o 
   2   5  12       87.16       95.93      2.66 o 
   3   5  12        7.35        6.21      1.00 o 
   4   5  12       19.62       17.17      2.40 o 
   5   5  12       71.65       71.15      6.93 o 
   6   5  12       11.26       12.98      3.59 o 
   7   5  12      284.54      294.96     12.26 o 
  -8   6  12        2.74        4.43      3.79 o 
  -7   6  12      487.94      552.57     21.55 o 
  -6   6  12      101.96       95.42      8.53 o 
  -5   6  12       24.58       24.23      3.00 o 
  -4   6  12        0.40        0.54      0.56 o 
  -3   6  12      359.75      374.20      6.15 o 
  -2   6  12        1.41        2.95      0.98 o 
  -1   6  12      538.92      532.65     10.01 o 
   0   6  12      223.88      227.97      5.48 o 
   1   6  12        7.94        6.26      1.18 o 
   2   6  12      718.28      721.23     10.06 o 
   3   6  12       23.11       23.35      2.52 o 
   4   6  12      174.57      167.52      4.56 o 
   5   6  12      538.96      520.60     17.93 o 
   6   6  12      106.34      110.27      5.90 o 
  -8   7  12        0.20        3.12      2.84 o 
  -7   7  12      186.14      166.72      8.02 o 
  -6   7  12       50.70       57.95     13.67 o 
  -5   7  12        0.84        3.01      4.41 o 
  -4   7  12       10.73        9.41      3.29 o 
  -3   7  12       30.00       27.68      7.84 o 
  -2   7  12        5.69       10.83      4.03 o 
  -1   7  12      308.38      322.07     12.67 o 
   0   7  12        0.03        1.72      0.81 o 
   1   7  12      422.90      421.16      7.29 o 
   2   7  12      136.87      131.25      4.21 o 
   3   7  12       21.63       20.16      2.40 o 
   4   7  12      219.72      233.80      6.24 o 
   5   7  12       53.06       51.66      5.71 o 
  -6   8  12        3.53        5.93      4.25 o 
  -5   8  12      157.39      171.98      9.71 o 
  -4   8  12      175.34      185.72      9.52 o 
  -3   8  12        6.81        9.73      3.94 o 
  -2   8  12      260.41      256.49     12.39 o 
  -1   8  12     1127.86     1192.19     44.33 o 
   0   8  12      146.00      147.54      6.39 o 
   1   8  12        5.71        8.04      2.20 o 
   2   8  12      267.79      271.58      8.08 o 
   3   8  12       37.04       41.40      6.31 o 
   4   8  12        4.61        2.91      1.41 o 
  -5   9  12        9.25       10.37      4.99 o 
  -4   9  12      239.67      263.26     11.95 o 
  -3   9  12       77.66       64.01     13.46 o 
  -2   9  12       35.71       38.79      4.50 o 
  -1   9  12       72.99       70.88      9.75 o 
   0   9  12      485.05      514.57     13.75 o 
   1   9  12        2.21        0.92      1.99 o 
   2   9  12      123.26      129.19      4.29 o 
   3   9  12       13.17       14.48      3.38 o 
  -1  10  12      217.95      240.99     13.07 o 
   0  10  12       18.91       14.31      4.74 o 
 -10   1  13      215.79      221.66      8.23 o 
  -9   1  13        0.01        1.56      1.82 o 
  -8   1  13      452.24      449.37      6.77 o 
  -7   1  13      130.98      135.10      3.49 o 
  -6   1  13       68.89       68.11      4.33 o 
  -5   1  13        0.09        1.54      0.67 o 
  -4   1  13      154.44      162.87      5.36 o 
  -3   1  13       18.01       19.60      2.42 o 
  -2   1  13      507.86      554.10      6.39 o 
  -1   1  13      689.36      762.12      8.47 o 
   0   1  13        0.33        0.73      1.30 o 
   1   1  13        3.28        7.31      0.98 o 
   2   1  13      238.17      249.75      6.70 o 
   3   1  13      283.73      307.23      4.96 o 
   4   1  13       53.58       57.46      5.47 o 
   5   1  13      104.62      108.58      5.80 o 
   6   1  13       71.75       55.40      4.36 o 
   7   1  13       33.67       40.07      7.27 o 
   8   1  13      105.35       98.68     11.29 o 
 -10   2  13      205.52      224.70      8.50 o 
  -9   2  13        1.45        4.06      1.95 o 
  -8   2  13       95.76       98.66     14.15 o 
  -7   2  13       90.19       94.02      6.43 o 
  -6   2  13       35.88       38.29      4.16 o 
  -5   2  13       82.89       80.42      2.47 o 
  -4   2  13      376.24      379.44      6.96 o 
  -3   2  13       33.47       38.59      4.18 o 
  -2   2  13      295.56      272.44      5.52 o 
  -1   2  13       28.74       41.97      3.13 o 
   0   2  13      941.08      973.47      9.21 o 
   1   2  13       14.28       18.60      1.24 o 
   2   2  13       66.83       76.51      2.77 o 
   3   2  13        6.96       11.89      2.16 o 
   4   2  13       25.28       23.41      2.98 o 
   5   2  13       69.28       68.32      3.98 o 
   6   2  13       18.05       15.14      2.70 o 
   7   2  13      164.58      151.87     10.63 o 
   8   2  13      155.97      144.57     19.57 o 
 -10   3  13        7.83        8.49      2.62 o 
  -9   3  13       21.54       25.17      5.05 o 
  -8   3  13      376.01      379.00     15.50 o 
  -7   3  13        0.47        1.60      1.03 o 
  -6   3  13      475.37      496.18     10.49 o 
  -5   3  13       10.46        8.30      1.26 o 
  -4   3  13       55.05       59.28      3.01 o 
  -3   3  13      138.67      136.59      6.29 o 
  -2   3  13        4.90        7.02      1.50 o 
  -1   3  13      274.89      284.41      3.43 o 
   0   3  13      134.26      128.73      3.62 o 
   1   3  13     1015.45     1091.72     10.31 o 
   2   3  13        0.38        4.22      0.76 o 
   3   3  13       13.54       15.85      1.50 o 
   4   3  13       87.63       83.07      5.63 o 
   5   3  13       13.64        8.72      1.89 o 
   6   3  13      520.97      531.53     14.02 o 
   7   3  13      214.92      214.87      9.93 o 
  -9   4  13        6.51        6.80      2.81 o 
  -8   4  13       85.60       89.36     19.52 o 
  -7   4  13        8.23       10.51      1.99 o 
  -6   4  13      430.63      466.64     11.25 o 
  -5   4  13      115.07       99.05      5.19 o 
  -4   4  13      198.08      188.28      3.09 o 
  -3   4  13      294.82      286.28      5.80 o 
  -2   4  13      399.98      392.68      5.00 o 
  -1   4  13        3.37        2.27      0.95 o 
   0   4  13       28.58       31.32      2.62 o 
   1   4  13        8.01        3.38      0.84 o 
   2   4  13      181.53      188.15      4.22 o 
   3   4  13       24.96       26.86      2.17 o 
   4   4  13      170.79      167.61      3.64 o 
   5   4  13       14.10       12.16      1.93 o 
   6   4  13        1.36        1.86      2.05 o 
   7   4  13       63.78       63.81     14.28 o 
  -9   5  13       26.12       26.58      8.72 o 
  -8   5  13       12.70       14.19      6.59 o 
  -7   5  13       44.50       40.71      7.17 o 
  -6   5  13      817.93      794.75     11.84 o 
  -5   5  13       17.33       17.17      2.61 o 
  -4   5  13     3171.46     3020.02     63.48 o 
  -3   5  13      867.74      846.90     13.22 o 
  -2   5  13       18.32       18.70      2.97 o 
  -1   5  13        7.70        8.85      1.65 o 
   0   5  13      124.18      124.88      7.67 o 
   1   5  13       35.85       37.02      3.54 o 
   2   5  13        0.94        1.11      0.64 o 
   3   5  13      779.78      761.82     10.82 o 
   4   5  13       29.36       24.43      2.97 o 
   5   5  13      128.47      122.17      6.49 o 
   6   5  13      152.20      153.54     14.92 o 
  -8   6  13      148.26      122.32      9.40 o 
  -7   6  13       82.46       71.42     21.08 o 
  -6   6  13       10.47        8.20      2.03 o 
  -5   6  13      124.57      112.88      6.15 o 
  -4   6  13        8.05        6.92      1.19 o 
  -3   6  13      625.08      647.88     14.15 o 
  -2   6  13      611.53      621.20     12.82 o 
  -1   6  13       24.65       26.98      3.57 o 
   0   6  13       11.33        8.16      1.62 o 
   1   6  13       32.55       23.01      3.21 o 
   2   6  13      359.25      340.39      4.19 o 
   3   6  13       42.44       47.83      2.69 o 
   4   6  13       36.10       32.84      3.58 o 
   5   6  13       39.24       44.40      6.13 o 
   6   6  13       14.00       16.86      3.53 o 
  -7   7  13      175.85      196.32      9.54 o 
  -6   7  13      134.73      127.15      7.07 o 
  -5   7  13       19.33       19.94      6.91 o 
  -4   7  13       95.22      113.65     14.35 o 
  -3   7  13      918.44      919.43     26.20 o 
  -2   7  13     2767.61     2868.72    252.56 o 
  -1   7  13      220.57      214.15      7.77 o 
   0   7  13        1.95        2.45      0.82 o 
   1   7  13      143.83      147.25      7.95 o 
   2   7  13        4.47        3.55      1.08 o 
   3   7  13       26.48       22.26      3.36 o 
   4   7  13       74.31       69.13      4.11 o 
   5   7  13        3.37        2.94      1.51 o 
  -6   8  13      221.84      252.39     12.94 o 
  -5   8  13       96.02       95.70      7.65 o 
  -4   8  13       71.15       70.27      5.45 o 
  -3   8  13        7.11        6.35      3.49 o 
  -2   8  13       57.54       58.68      8.67 o 
  -1   8  13      111.54      107.65     13.46 o 
   0   8  13       31.15       32.88      5.68 o 
   1   8  13        3.70        2.79      3.04 o 
   2   8  13      331.91      338.49     12.83 o 
   3   8  13        2.10        4.59      1.43 o 
   4   8  13       57.85       45.12     13.84 o 
  -5   9  13       67.51       53.83     15.71 o 
  -4   9  13      154.46      159.86     10.30 o 
  -3   9  13        0.62        2.54      3.75 o 
  -2   9  13       55.72       59.82     16.85 o 
  -1   9  13        8.08        4.32      2.65 o 
   0   9  13       27.23       37.94      6.04 o 
   1   9  13      706.39      733.98     15.55 o 
   2   9  13        2.52        0.75      1.75 o 
 -10   0  14     1129.37     1144.85     13.28 o 
  -9   0  14       53.28       52.19      9.88 o 
  -8   0  14       20.20       20.08      6.21 o 
  -7   0  14      118.81      119.68      7.58 o 
  -6   0  14      231.57      219.52      4.51 o 
  -5   0  14     1213.70     1148.06     21.64 o 
  -4   0  14        6.60        3.28      0.94 o 
  -3   0  14       69.24       58.09      7.08 o 
  -2   0  14     7097.37     7079.24    199.28 o 
  -1   0  14      292.81      298.35     12.06 o 
   0   0  14       40.48       40.03      2.81 o 
   1   0  14     1506.89     1413.94     14.59 o 
   2   0  14        4.16        7.27      3.47 o 
   4   0  14       15.92       17.02      4.42 o 
   5   0  14       23.82       28.33      3.73 o 
   6   0  14      441.74      444.66     16.68 o 
   7   0  14      101.03       90.95     12.57 o 
 -10   1  14      319.35      356.64     11.33 o 
  -9   1  14      269.84      283.71      8.02 o 
  -8   1  14      145.02      146.86      4.38 o 
  -7   1  14      217.52      209.55      7.18 o 
  -6   1  14       16.89       12.13      1.78 o 
  -5   1  14      867.68      854.75      9.73 o 
  -4   1  14      101.35       86.28      2.41 o 
  -3   1  14      710.81      706.96      6.47 o 
  -2   1  14     1692.35     1801.27     16.71 o 
  -1   1  14      157.29      148.05      3.65 o 
   0   1  14     1208.27     1191.25     12.20 o 
   1   1  14        2.99        5.00      0.78 o 
   2   1  14      421.99      401.14      6.36 o 
   3   1  14      382.96      404.29      6.58 o 
   4   1  14      403.44      398.32      7.78 o 
   5   1  14       23.89       28.40      5.07 o 
   6   1  14      292.77      287.57     15.28 o 
   7   1  14      109.46       87.23     11.05 o 
 -10   2  14       19.60       35.13      7.29 o 
  -9   2  14      982.48     1112.50     39.02 o 
  -8   2  14        3.17        2.68      1.41 o 
  -7   2  14      117.80      119.96      8.13 o 
  -6   2  14       36.52       26.86      3.70 o 
  -5   2  14       78.23       85.10      2.18 o 
  -4   2  14      576.25      599.55     10.24 o 
  -3   2  14      109.58      111.77      3.29 o 
  -2   2  14      814.87      735.93      7.75 o 
  -1   2  14      306.09      278.24      4.40 o 
   0   2  14        9.40       22.70      2.33 o 
   1   2  14       31.45       40.76      2.53 o 
   2   2  14        0.11        4.79      2.25 o 
   3   2  14        0.96        2.89      3.79 o 
   4   2  14      207.89      219.45      4.35 o 
   5   2  14      427.00      407.25     11.94 o 
   6   2  14       33.57       34.80      5.11 o 
   7   2  14      572.20      569.21     14.85 o 
  -9   3  14        1.62        2.51      2.36 o 
  -8   3  14      678.91      692.37     24.21 o 
  -7   3  14      526.88      525.19     13.36 o 
  -6   3  14       14.69       14.54      2.25 o 
  -5   3  14       10.36        9.23      1.67 o 
  -4   3  14      701.83      687.18      7.45 o 
  -3   3  14      564.12      516.18      7.33 o 
  -2   3  14      829.17      813.63     10.25 o 
  -1   3  14     2881.50     2905.39     26.65 o 
   0   3  14      352.84      351.20      4.09 o 
   1   3  14      171.65      158.25      3.03 o 
   2   3  14      519.25      532.95      5.21 o 
   3   3  14      336.81      350.56      5.01 o 
   4   3  14        0.03        0.26      0.84 o 
   5   3  14       40.52       40.95      6.15 o 
   6   3  14      102.55      113.89     14.42 o 
   7   3  14      158.10      166.09      9.13 o 
  -9   4  14      137.42      157.53      6.83 o 
  -8   4  14      138.00      145.93     19.60 o 
  -7   4  14        2.50        2.14      0.81 o 
  -6   4  14        1.48        1.31      1.01 o 
  -5   4  14     1230.69     1232.85     19.55 o 
  -4   4  14     2997.90     3011.63     60.43 o 
  -3   4  14     1151.00     1096.73     16.02 o 
  -2   4  14      563.13      581.50      8.39 o 
  -1   4  14        0.01        1.41      0.65 o 
   0   4  14       34.50       37.45      2.70 o 
   1   4  14      641.70      677.44      8.47 o 
   2   4  14        2.42        5.58      0.97 o 
   3   4  14      672.30      661.43      8.80 o 
   4   4  14      424.96      417.19      5.61 o 
   5   4  14       73.39       68.95      8.73 o 
   6   4  14      166.56      167.50      9.39 o 
   7   4  14       18.06       20.51      4.88 o 
  -9   5  14      136.10      157.05     10.45 o 
  -8   5  14      770.22      813.76     25.42 o 
  -7   5  14     2454.75     2572.93     29.46 o 
  -6   5  14      314.32      311.73      7.31 o 
  -5   5  14      598.03      593.39     17.01 o 
  -4   5  14     2053.61     2023.72     69.78 o 
  -3   5  14       39.01       36.03      4.26 o 
  -2   5  14       50.15       57.36      5.27 o 
  -1   5  14      565.12      563.78     12.69 o 
   0   5  14      445.17      417.37      8.58 o 
   1   5  14       49.64       59.39      5.33 o 
   2   5  14      339.80      346.75      6.20 o 
   3   5  14      856.31      864.76     11.14 o 
   4   5  14        0.00        1.21      0.66 o 
   5   5  14      179.18      147.60     12.98 o 
   6   5  14      173.50      187.23      9.45 o 
  -8   6  14       70.80       55.84     11.77 o 
  -7   6  14      370.10      376.48     15.96 o 
  -6   6  14      339.02      346.53     13.75 o 
  -5   6  14       25.99       28.45      8.66 o 
  -4   6  14       13.91       11.45      2.09 o 
  -3   6  14       52.53       48.72      3.58 o 
  -2   6  14     3194.44     3193.82     40.07 o 
  -1   6  14      284.58      295.95      7.25 o 
   0   6  14      539.55      518.66     11.95 o 
   1   6  14      522.02      559.29     10.43 o 
   2   6  14       42.36       42.07      4.16 o 
   3   6  14       35.12       39.10      3.78 o 
   4   6  14      671.22      680.77     16.13 o 
   5   6  14      105.58      106.11      7.17 o 
   6   6  14        3.05        6.63      1.99 o 
  -7   7  14       64.36       75.67     15.63 o 
  -6   7  14       30.12       24.53      7.21 o 
  -5   7  14       15.11       13.83      5.30 o 
  -4   7  14       40.81       47.15     11.22 o 
  -3   7  14       23.71       26.06      4.33 o 
  -2   7  14      349.70      394.98     13.19 o 
  -1   7  14       69.51       73.18      7.33 o 
   0   7  14       46.68       46.72      4.80 o 
   1   7  14        0.18        1.01      0.84 o 
   2   7  14      548.27      567.26     11.10 o 
   3   7  14       16.28       20.67      3.31 o 
   4   7  14        7.09        5.16      2.55 o 
   5   7  14        3.30        0.88      2.13 o 
  -6   8  14      198.73      225.33     10.69 o 
  -5   8  14       88.50       83.28     19.60 o 
  -4   8  14       84.55       79.82     16.32 o 
  -3   8  14       78.90       78.26     12.01 o 
  -2   8  14        0.80        1.02      2.39 o 
  -1   8  14      113.80      121.81     25.25 o 
   0   8  14      353.24      333.32     19.86 o 
   1   8  14      515.47      521.92     13.97 o 
   2   8  14       78.45       82.28      6.36 o 
   3   8  14      157.35      159.09      6.80 o 
   4   8  14      219.99      240.04     14.59 o 
  -4   9  14        0.52        3.89      3.97 o 
  -3   9  14        2.09        4.40      3.99 o 
  -2   9  14        9.62        9.33      3.78 o 
  -1   9  14       12.05        8.60      2.97 o 
   0   9  14       93.08       91.89      8.84 o 
   1   9  14      152.61      142.11     10.66 o 
   2   9  14      469.47      524.82     19.54 o 
 -10   1  15        2.91        4.74      1.45 o 
  -9   1  15      417.73      431.17     11.84 o 
  -8   1  15       18.56       16.62      2.74 o 
  -7   1  15      549.85      563.66      7.41 o 
  -6   1  15      695.42      658.10      8.14 o 
  -5   1  15       10.85       10.62      1.48 o 
  -4   1  15      376.02      425.27      6.59 o 
  -3   1  15      151.40      170.92      3.38 o 
  -2   1  15      251.22      256.47      5.52 o 
  -1   1  15       68.79       59.39      4.91 o 
   0   1  15       17.09       12.31      1.43 o 
   1   1  15       20.82       22.98      2.12 o 
   2   1  15      251.97      247.35      4.60 o 
   3   1  15        0.59        1.48      0.87 o 
   4   1  15       48.48       47.03      4.10 o 
   5   1  15      115.10      105.98      9.19 o 
   6   1  15       82.37       77.79     11.28 o 
   7   1  15        3.65        5.09      2.96 o 
 -10   2  15        1.17        2.47      1.32 o 
  -9   2  15       46.10       55.11      8.17 o 
  -8   2  15       26.14       22.02      6.58 o 
  -7   2  15      203.59      190.82      5.95 o 
  -6   2  15      450.33      392.48      7.51 o 
  -5   2  15       10.39       11.12      2.02 o 
  -4   2  15      545.03      538.16     11.17 o 
  -3   2  15      177.87      158.63      3.45 o 
  -2   2  15      398.51      419.02      5.62 o 
  -1   2  15        5.15        3.25      0.76 o 
   0   2  15       89.88       91.91      2.15 o 
   1   2  15        5.81        4.32      0.93 o 
   2   2  15        0.62        1.34      0.86 o 
   3   2  15       24.11       19.94      2.78 o 
   4   2  15       65.90       66.18      7.06 o 
   5   2  15       75.25       61.76      6.91 o 
   6   2  15        0.91        3.25      2.25 o 
   7   2  15       81.98       72.93     10.35 o 
  -9   3  15        0.51        3.25      2.64 o 
  -8   3  15       15.67       11.26      3.35 o 
  -7   3  15      105.71       99.83      7.43 o 
  -6   3  15     1225.10     1237.74     24.49 o 
  -5   3  15        5.58        7.37      2.11 o 
  -4   3  15      291.87      298.72      5.77 o 
  -3   3  15      448.31      455.07      5.95 o 
  -2   3  15      211.83      195.09      5.23 o 
  -1   3  15        1.07        0.59      1.10 o 
   0   3  15      534.43      548.03      8.20 o 
   1   3  15      121.62      146.68      2.97 o 
   2   3  15      159.47      163.45      6.49 o 
   3   3  15       65.11       63.41      3.68 o 
   4   3  15      185.01      202.00      5.35 o 
   5   3  15       83.31       80.84      7.65 o 
   6   3  15      233.44      229.27     10.39 o 
   7   3  15        0.85        1.85      1.81 o 
  -9   4  15       30.74       37.81      9.21 o 
  -8   4  15      178.21      187.28     28.46 o 
  -7   4  15       11.85       11.77      2.44 o 
  -6   4  15       55.41       57.48      6.21 o 
  -5   4  15       11.63        8.80      1.79 o 
  -4   4  15      945.94      961.94     23.63 o 
  -3   4  15       20.88       17.39      3.96 o 
  -2   4  15       33.46       32.88      2.57 o 
  -1   4  15       34.08       29.25      2.72 o 
   0   4  15        0.07        1.04      1.18 o 
   1   4  15       11.37       11.49      1.39 o 
   2   4  15      216.54      196.71      4.14 o 
   3   4  15      115.94      134.06      4.82 o 
   4   4  15        1.58        4.45      0.91 o 
   5   4  15        8.08        9.03      1.88 o 
   6   4  15        0.05        1.02      2.12 o 
  -8   5  15      271.71      262.46     11.16 o 
  -7   5  15      352.85      357.86     15.15 o 
  -6   5  15      107.63       88.65     10.81 o 
  -5   5  15      852.37      819.73     14.82 o 
  -4   5  15       40.16       39.71      5.90 o 
  -3   5  15       62.91       63.27     12.02 o 
  -2   5  15      298.37      275.52      6.10 o 
  -1   5  15       15.08       22.29      4.15 o 
   0   5  15       47.57       31.07      4.07 o 
   1   5  15      329.28      315.59      6.95 o 
   2   5  15      104.86      111.64      5.65 o 
   3   5  15        0.09        1.29      0.66 o 
   4   5  15        5.07        5.62      1.14 o 
   5   5  15       81.22       94.79     14.23 o 
   6   5  15       75.67       75.41      8.54 o 
  -8   6  15       40.62       24.39      8.80 o 
  -7   6  15      847.97      898.01     28.39 o 
  -6   6  15      122.11      127.22     18.07 o 
  -5   6  15        0.13        2.31      4.06 o 
  -4   6  15      415.72      412.67      8.16 o 
  -3   6  15      187.62      180.69      4.81 o 
  -2   6  15     1982.75     2028.53     41.35 o 
  -1   6  15      873.55      827.87     18.47 o 
   0   6  15      392.68      365.12      5.13 o 
   1   6  15       23.71       28.97      3.86 o 
   2   6  15       23.31       22.88      3.68 o 
   3   6  15        2.66        1.10      0.62 o 
   4   6  15       19.19       21.15      3.26 o 
   5   6  15        0.00        0.28      1.88 o 
  -7   7  15      150.60      150.95      7.18 o 
  -6   7  15      187.76      205.00     10.03 o 
  -5   7  15      130.29      112.42      6.23 o 
  -4   7  15      287.23      307.32     12.72 o 
  -3   7  15       15.06       19.90      7.07 o 
  -2   7  15      671.02      657.13     25.27 o 
  -1   7  15      364.25      383.10     16.36 o 
   0   7  15        8.73        8.95      1.55 o 
   1   7  15       16.53       15.70      3.01 o 
   2   7  15      309.73      308.79      9.97 o 
   3   7  15       18.30       21.06      2.78 o 
   4   7  15       21.59       18.86      4.02 o 
  -6   8  15      145.39      142.29     26.86 o 
  -5   8  15       25.09       15.54      5.42 o 
  -4   8  15        3.60        7.09      4.78 o 
  -3   8  15        7.25        3.26      3.91 o 
  -2   8  15       15.28       12.82      4.40 o 
   0   8  15     1353.69     1462.81     21.38 o 
   1   8  15      433.73      435.13     19.19 o 
   2   8  15       67.62       67.71      8.95 o 
   3   8  15      318.93      327.41     11.41 o 
  -4   9  15       48.05       33.53      9.17 o 
  -3   9  15       20.41       17.03      3.72 o 
  -2   9  15       52.16       47.61      6.32 o 
  -1   9  15      178.51      186.79     12.52 o 
   0   9  15      118.44      123.82      5.89 o 
   1   9  15       73.62       64.18      4.55 o 
 -10   0  16       48.02       50.72      8.70 o 
  -9   0  16       27.16       25.13      5.33 o 
  -8   0  16     1405.63     1453.61     51.44 o 
  -7   0  16       96.35       97.86      9.87 o 
  -6   0  16      337.61      275.69      8.74 o 
  -5   0  16      267.06      247.19      7.80 o 
  -4   0  16      260.46      229.22      6.10 o 
  -3   0  16      161.31      153.26      4.88 o 
  -2   0  16     1276.93     1161.39     32.37 o 
  -1   0  16     1271.54     1221.20     19.90 o 
   0   0  16       11.98       10.16      1.84 o 
   1   0  16      194.75      184.60      7.97 o 
   2   0  16      139.91      121.96     12.76 o 
   3   0  16      372.10      403.64      8.92 o 
   4   0  16       71.85       73.31      7.53 o 
   5   0  16       25.91       26.75      4.41 o 
   6   0  16      626.85      587.07     23.31 o 
   7   0  16      171.26      164.03     27.08 o 
 -10   1  16       44.02       56.77     16.05 o 
  -9   1  16       51.02       43.23      7.37 o 
  -8   1  16        2.02        3.27      1.95 o 
  -7   1  16      662.47      652.21     23.01 o 
  -6   1  16       42.21       33.63      4.50 o 
  -5   1  16      841.07      781.43     13.19 o 
  -4   1  16       57.99       57.23      3.49 o 
  -3   1  16        3.30        6.69      3.39 o 
  -2   1  16      265.17      253.00      9.09 o 
  -1   1  16       51.49       53.34      4.86 o 
   0   1  16     1709.72     1685.07      9.86 o 
   1   1  16      257.63      259.24      3.17 o 
   2   1  16      136.27      132.20      8.71 o 
   3   1  16       34.65       26.12      2.15 o 
   4   1  16      162.79      158.81      4.70 o 
   5   1  16       60.66       66.01      6.20 o 
   6   1  16       20.37       15.26      3.37 o 
   7   1  16       23.04       22.59      6.01 o 
  -9   2  16       70.27       86.28     15.52 o 
  -8   2  16      650.22      687.28     22.26 o 
  -7   2  16       34.43       34.60      6.88 o 
  -6   2  16      726.06      638.38     30.36 o 
  -5   2  16      751.62      768.34     21.04 o 
  -4   2  16      172.33      160.42      4.23 o 
  -3   2  16      912.93      844.71     14.36 o 
  -2   2  16      195.75      170.44      3.62 o 
  -1   2  16      804.01      784.75     11.05 o 
   0   2  16      207.96      191.34      3.63 o 
   1   2  16       61.46       51.50      2.66 o 
   2   2  16      955.02      966.10     11.50 o 
   3   2  16      159.48      165.83      4.48 o 
   4   2  16        2.40        1.59      1.13 o 
   5   2  16      263.32      239.51      6.31 o 
   6   2  16      204.46      201.29     10.89 o 
   7   2  16        0.22        2.73      1.92 o 
  -9   3  16      421.64      443.39     14.20 o 
  -8   3  16       26.01       18.47      4.04 o 
  -7   3  16       45.75       49.73     10.83 o 
  -6   3  16     1335.72     1329.30     22.97 o 
  -5   3  16     1449.62     1364.85     21.45 o 
  -4   3  16       43.75       45.31      9.16 o 
  -3   3  16      832.33      840.27     10.52 o 
  -2   3  16      147.05      142.37      4.00 o 
  -1   3  16      100.70       93.03      5.56 o 
   0   3  16       73.27       66.27      2.68 o 
   1   3  16      186.68      174.80      3.42 o 
   2   3  16      720.85      766.42     11.84 o 
   3   3  16       17.47       19.30      2.43 o 
   4   3  16        1.02        1.04      1.23 o 
   5   3  16      407.30      435.12     11.82 o 
   6   3  16       29.93       29.35      5.21 o 
  -9   4  16       63.68       61.33     11.73 o 
  -8   4  16      136.95      142.60     23.65 o 
  -7   4  16      277.57      219.43     13.56 o 
  -6   4  16      338.93      311.99      6.30 o 
  -5   4  16     4307.04     4096.61     25.22 o 
  -4   4  16        3.27        4.09      2.15 o 
  -3   4  16        5.65        5.54      4.12 o 
  -2   4  16      441.06      446.00     10.82 o 
  -1   4  16      113.79      119.88      3.38 o 
   0   4  16        3.53        4.74      0.94 o 
   1   4  16      164.88      153.90      3.85 o 
   2   4  16      943.43      926.86     14.32 o 
   3   4  16        0.12        1.60      1.08 o 
   4   4  16       22.65       24.35      3.12 o 
   5   4  16       30.28       41.78      8.67 o 
   6   4  16      384.02      388.99     13.87 o 
  -8   5  16        0.81        4.13      3.85 o 
  -7   5  16      204.16      187.34     26.84 o 
  -6   5  16      876.28      922.78     34.36 o 
  -5   5  16      151.71      149.07     15.27 o 
  -4   5  16       31.45       27.19      3.89 o 
  -3   5  16       82.80       84.63      6.35 o 
  -2   5  16      142.61      132.40     15.40 o 
  -1   5  16      173.15      169.40      9.49 o 
   0   5  16      712.78      675.26     11.44 o 
   1   5  16      617.31      673.24     12.60 o 
   2   5  16       68.69       71.88      4.80 o 
   3   5  16      537.86      552.37     10.71 o 
   4   5  16       13.55       23.68      3.50 o 
   5   5  16        0.30        3.49      2.18 o 
  -8   6  16      138.74      156.91     10.79 o 
  -7   6  16       87.12       57.86     14.56 o 
  -6   6  16       32.01       27.90      7.08 o 
  -5   6  16      366.06      372.34     15.69 o 
  -4   6  16      573.77      576.01     16.54 o 
  -3   6  16      221.40      212.26      7.58 o 
  -2   6  16     1467.61     1482.83     17.54 o 
  -1   6  16      374.61      413.08      7.67 o 
   0   6  16        4.75        1.38      0.81 o 
   1   6  16       12.68       10.92      1.93 o 
   2   6  16      395.06      417.02      9.97 o 
   3   6  16      301.32      300.61      9.78 o 
   4   6  16       24.52       19.80      3.03 o 
   5   6  16      773.79      790.98     22.81 o 
  -7   7  16        4.71        5.25      3.19 o 
  -6   7  16      206.40      223.27     11.51 o 
  -5   7  16        7.47       12.54      3.68 o 
  -4   7  16      106.26       96.25     13.68 o 
  -3   7  16      175.96      191.18     22.66 o 
  -2   7  16       82.93       75.42     13.78 o 
  -1   7  16       56.25       55.66     12.12 o 
   0   7  16      442.31      467.69     11.94 o 
   1   7  16      161.52      167.85      4.67 o 
   2   7  16      205.67      196.86     12.42 o 
   3   7  16      131.11      142.99      7.53 o 
   4   7  16      133.86      136.45      8.50 o 
  -5   8  16        5.79        4.40      4.25 o 
  -4   8  16      114.70      130.31      9.51 o 
  -3   8  16       27.72       18.48      7.74 o 
  -2   8  16      399.56      380.79     16.14 o 
  -1   8  16      126.73      147.31     18.56 o 
   0   8  16     2042.29     2099.39     24.36 o 
   1   8  16       16.76       13.47      6.34 o 
   2   8  16        4.61        4.31      1.40 o 
   3   8  16        2.46        2.36      1.34 o 
  -3   9  16      154.52      160.75     10.91 o 
  -2   9  16       48.16       42.62      8.14 o 
  -1   9  16        0.00        1.77      2.87 o 
   0   9  16      136.88      135.78      9.03 o 
  -9   1  17      257.32      275.49      7.82 o 
  -8   1  17      679.60      707.43     15.65 o 
  -7   1  17       89.97       70.12      9.43 o 
  -6   1  17        0.05        1.22      1.41 o 
  -5   1  17       61.41       71.77      5.19 o 
  -4   1  17       22.89       21.19      2.44 o 
  -3   1  17      112.93      117.21      6.50 o 
  -2   1  17       13.02        8.16      1.32 o 
  -1   1  17        0.29        3.41      1.79 o 
   0   1  17       31.89       24.46      2.39 o 
   1   1  17        0.82        2.75      0.76 o 
   2   1  17      601.80      582.87      8.11 o 
   3   1  17      350.74      371.66      7.98 o 
   4   1  17       27.87       28.54      4.53 o 
   5   1  17       60.96       52.96      7.94 o 
   6   1  17       36.54       35.21      7.07 o 
  -9   2  17       59.23       48.55     10.77 o 
  -8   2  17       53.23       52.98     10.77 o 
  -7   2  17       16.03       15.33      4.31 o 
  -6   2  17      266.08      238.94     21.53 o 
  -5   2  17       19.75       13.37      2.56 o 
  -4   2  17      801.69      737.67     18.36 o 
  -3   2  17     1527.89     1428.87     15.16 o 
  -2   2  17      159.89      166.97      3.82 o 
  -1   2  17      219.26      211.62      4.38 o 
   0   2  17      127.09      121.45      5.65 o 
   1   2  17      406.66      395.12      5.64 o 
   2   2  17      199.11      211.80      6.57 o 
   3   2  17       18.00       22.61      3.31 o 
   4   2  17        1.13        3.38      2.07 o 
   5   2  17       54.50       45.58      9.92 o 
   6   2  17        4.41        4.35      2.50 o 
  -9   3  17        6.34        4.38      1.70 o 
  -8   3  17       23.45       25.30      5.58 o 
  -7   3  17       90.12       88.87     14.86 o 
  -6   3  17      181.44      196.07     10.01 o 
  -5   3  17       21.16       20.78      4.40 o 
  -4   3  17      101.45      120.74     19.83 o 
  -3   3  17     1105.16     1146.27     28.03 o 
  -2   3  17        9.09        8.06      1.97 o 
  -1   3  17      102.59       94.02      6.54 o 
   0   3  17       26.01       22.90      2.23 o 
   1   3  17      139.73      142.46      4.28 o 
   2   3  17        0.07        0.50      1.24 o 
   3   3  17       25.11       24.22      3.10 o 
   4   3  17      340.22      318.73      8.41 o 
   5   3  17        1.11        1.68      2.02 o 
   6   3  17        2.38        4.91      2.85 o 
  -9   4  17       72.94       68.41     12.68 o 
  -8   4  17       54.13       61.87     11.52 o 
  -7   4  17      106.32      107.81     22.28 o 
  -6   4  17        0.04        1.10      1.41 o 
  -5   4  17     1262.30     1076.10     19.02 o 
  -4   4  17     2037.70     2069.29     60.90 o 
  -3   4  17       26.44       26.25      5.50 o 
  -2   4  17      740.80      742.18     14.02 o 
  -1   4  17        7.71        9.85      3.13 o 
   0   4  17        6.76        6.62      1.58 o 
   1   4  17        2.13        5.34      1.15 o 
   2   4  17       48.14       38.51      3.68 o 
   3   4  17        0.10        1.47      0.86 o 
   4   4  17       69.64       58.57      6.36 o 
   5   4  17        0.93        1.36      2.48 o 
   6   4  17      100.49       93.09     15.07 o 
  -8   5  17        4.63        4.87      2.90 o 
  -7   5  17       47.24       54.44     10.36 o 
  -6   5  17       43.39       43.13      8.79 o 
  -5   5  17      472.94      507.29     20.45 o 
  -4   5  17      159.92      133.38     10.78 o 
  -3   5  17       14.57       18.06      2.35 o 
  -2   5  17     1087.58     1098.63     23.38 o 
  -1   5  17       33.75       29.09      6.25 o 
   0   5  17        1.20        1.91      1.17 o 
   1   5  17       52.29       55.23      7.23 o 
   2   5  17      112.57       98.91      5.43 o 
   3   5  17        0.53        0.96      1.24 o 
   4   5  17       51.13       49.03      6.32 o 
   5   5  17      377.03      365.38     11.65 o 
  -7   6  17      305.07      294.28     11.66 o 
  -6   6  17      305.20      317.65     14.55 o 
  -5   6  17      111.27      115.95     14.06 o 
  -4   6  17      805.02      838.98     21.43 o 
  -3   6  17      150.51      124.06     11.91 o 
  -2   6  17       45.30       46.98      4.28 o 
  -1   6  17      101.41      110.69      6.11 o 
   0   6  17      201.60      166.57      4.67 o 
   1   6  17        0.53        1.20      0.92 o 
   2   6  17       35.94       40.62      5.71 o 
   3   6  17       12.64       11.73      2.12 o 
   4   6  17       52.31       49.03      8.54 o 
  -6   7  17      140.03      163.27      8.82 o 
  -5   7  17       41.31       42.15     12.33 o 
  -4   7  17       84.79       87.32     19.82 o 
  -3   7  17      172.83      196.90     10.30 o 
  -2   7  17       12.21       11.02      3.82 o 
  -1   7  17       37.02       42.90      7.60 o 
   0   7  17      584.65      559.45     14.59 o 
   1   7  17      131.88      113.29      7.43 o 
   2   7  17        4.56       10.03      1.35 o 
   3   7  17      114.86      114.40      6.68 o 
  -5   8  17      102.76      100.09      9.32 o 
  -4   8  17        4.15        4.60      2.66 o 
  -3   8  17       75.42       65.46     12.82 o 
  -2   8  17      260.23      298.00     12.41 o 
  -1   8  17      341.47      365.21     30.72 o 
   0   8  17      497.39      525.89     15.19 o 
   1   8  17      113.23      116.26      4.79 o 
   2   8  17      392.49      449.15     10.46 o 
  -2   9  17       73.59       62.17     12.70 o 
  -1   9  17       13.87        7.54      3.21 o 
  -9   0  18      770.36      796.52     23.77 o 
  -8   0  18        0.72        3.62      1.64 o 
  -7   0  18      675.89      561.45     22.67 o 
  -6   0  18      429.83      454.90     10.97 o 
  -5   0  18      299.80      280.75     12.16 o 
  -4   0  18      182.93      183.25     10.48 o 
  -3   0  18      496.26      448.48     13.56 o 
  -2   0  18     4595.49     4557.50    375.89 o 
  -1   0  18      873.43      914.96     25.66 o 
   0   0  18      893.62      959.99     16.31 o 
   1   0  18     3537.39     3424.26    148.37 o 
   2   0  18        6.31        5.85      3.31 o 
   3   0  18      668.13      669.21     16.01 o 
   4   0  18       52.01       56.36     15.90 o 
   5   0  18       76.69       82.68      5.93 o 
   6   0  18       15.32       17.03      6.82 o 
  -9   1  18      155.59      181.81      5.41 o 
  -8   1  18      257.55      265.01      8.01 o 
  -7   1  18      110.95      124.79     15.89 o 
  -6   1  18        1.70       10.17      3.24 o 
  -5   1  18      189.75      190.07      7.53 o 
  -4   1  18      550.40      535.18     11.51 o 
  -3   1  18      131.90      120.64      8.70 o 
  -2   1  18       14.08       10.33      2.15 o 
  -1   1  18     1974.92     1884.43     25.29 o 
   0   1  18      182.09      180.30      4.62 o 
   1   1  18       11.54       13.33      2.48 o 
   2   1  18      797.40      770.70     13.11 o 
   3   1  18        0.85        0.04      1.21 o 
   4   1  18        1.92        1.43      1.12 o 
   5   1  18        0.20        1.86      1.87 o 
   6   1  18      214.82      240.34     11.29 o 
  -9   2  18      797.86      804.04     13.70 o 
  -8   2  18        5.40        3.92      2.39 o 
  -7   2  18      120.64      124.13      5.96 o 
  -6   2  18      593.22      643.23     14.88 o 
  -5   2  18        1.64        1.55      3.48 o 
  -4   2  18      260.71      282.68     10.05 o 
  -3   2  18     2299.35     2098.47     50.61 o 
  -2   2  18     3083.45     3095.34    194.09 o 
  -1   2  18      351.83      328.30     17.65 o 
   0   2  18      652.68      653.65     15.08 o 
   1   2  18       21.78       20.89      3.33 o 
   2   2  18       23.93       23.16      3.00 o 
   3   2  18       19.18       15.82      2.78 o 
   4   2  18      396.61      428.13     23.94 o 
   5   2  18      209.31      215.76      9.69 o 
   6   2  18       34.98       31.22      8.05 o 
  -9   3  18       96.89      100.83      5.76 o 
  -8   3  18      481.03      528.35     17.81 o 
  -7   3  18       21.51       27.55      6.89 o 
  -6   3  18       35.27       31.52      8.56 o 
  -5   3  18      231.16      240.05      8.70 o 
  -4   3  18      306.59      285.30     11.17 o 
  -3   3  18      603.50      588.23     17.18 o 
  -2   3  18       14.22       16.54      2.96 o 
  -1   3  18      861.89      820.36     15.00 o 
   0   3  18       81.61       79.82      4.68 o 
   1   3  18        0.13        3.57      1.28 o 
   2   3  18      334.43      325.06      6.32 o 
   3   3  18      286.85      270.78      9.68 o 
   4   3  18       72.87       59.96     11.16 o 
   5   3  18      300.32      311.71     10.29 o 
   6   3  18      103.09      111.53     12.86 o 
  -8   4  18       44.38       38.39      9.82 o 
  -7   4  18      303.76      302.41     13.21 o 
  -6   4  18      387.55      393.65     25.53 o 
  -5   4  18       94.16       79.14     15.68 o 
  -4   4  18      585.23      593.81     14.23 o 
  -3   4  18      150.28      157.66      7.98 o 
  -2   4  18        2.42        1.54      1.65 o 
  -1   4  18        0.03        1.07      1.61 o 
   0   4  18      353.72      357.35      7.20 o 
   1   4  18      230.30      240.00      5.70 o 
   2   4  18       46.91       41.69      4.30 o 
   3   4  18       60.16       66.48      6.56 o 
   4   4  18      651.20      648.40     18.04 o 
   5   4  18        2.39        4.03      1.88 o 
  -8   5  18      306.81      345.76     14.15 o 
  -7   5  18      115.92      119.87     22.57 o 
  -6   5  18        2.31        5.21      3.61 o 
  -5   5  18        0.30        0.98      2.66 o 
  -4   5  18      357.13      406.68     13.55 o 
  -3   5  18      419.19      418.64      6.61 o 
  -2   5  18        7.50        6.27      1.87 o 
  -1   5  18      156.08      155.18      7.40 o 
   0   5  18        1.53        1.65      0.95 o 
   1   5  18        6.62        8.19      1.39 o 
   2   5  18        8.75        2.49      1.25 o 
   3   5  18        0.50        2.82      1.72 o 
   4   5  18        0.50        3.34      1.06 o 
   5   5  18        3.32        6.28      3.86 o 
  -7   6  18       12.42       18.01      4.75 o 
  -6   6  18      128.03      114.05     16.30 o 
  -5   6  18      212.58      218.54     10.93 o 
  -4   6  18       12.96       10.90      4.29 o 
  -3   6  18      401.68      442.65     11.92 o 
  -2   6  18      118.75      108.28      7.53 o 
  -1   6  18        6.97        8.99      2.45 o 
   0   6  18        0.07        3.07      1.12 o 
   1   6  18       14.36       15.67      3.42 o 
   2   6  18       42.08       54.44      6.55 o 
   3   6  18      393.93      422.95      9.29 o 
   4   6  18      219.84      250.74     13.14 o 
  -6   7  18        5.82        4.95      4.19 o 
  -5   7  18      203.33      202.49     15.43 o 
  -4   7  18       37.25       41.46      8.11 o 
  -3   7  18       36.47       36.61      9.10 o 
  -2   7  18      272.80      272.33     13.89 o 
   0   7  18        4.32       10.89      2.92 o 
   1   7  18      105.17      121.86      7.09 o 
   2   7  18      514.47      532.10     12.38 o 
   3   7  18      120.55      132.01      7.56 o 
  -4   8  18       11.73       18.17      5.83 o 
  -3   8  18       77.00       85.93     16.24 o 
  -2   8  18      294.73      286.38     11.36 o 
  -1   8  18        9.63        7.43      4.98 o 
   0   8  18      161.12      175.20      6.86 o 
   1   8  18       41.47       36.91      4.95 o 
  -9   1  19       61.17       65.28      3.92 o 
  -8   1  19       52.91       46.03      9.15 o 
  -7   1  19       31.19       28.77      3.73 o 
  -6   1  19      163.27      176.00      6.54 o 
  -5   1  19       34.47       21.19      4.58 o 
  -4   1  19       78.68       80.78      9.91 o 
  -3   1  19      115.27      115.37     12.76 o 
  -2   1  19      126.47      130.49     13.47 o 
  -1   1  19      835.30      817.44     26.22 o 
   0   1  19        6.88        7.19      1.51 o 
   1   1  19        1.49        1.66      1.76 o 
   2   1  19       73.80       79.88      8.28 o 
   3   1  19       11.30        9.79      2.36 o 
   4   1  19        5.90        7.78      3.77 o 
   5   1  19        8.44        7.61      3.01 o 
   6   1  19       99.29      102.41      8.10 o 
  -9   2  19       77.73       61.04      9.86 o 
  -8   2  19       59.16       54.27      9.89 o 
  -7   2  19       59.46       51.27     11.97 o 
  -6   2  19      186.89      145.50     10.54 o 
  -5   2  19     1279.79     1142.41     21.14 o 
  -4   2  19        4.50        3.46      1.75 o 
  -3   2  19      209.29      217.45      8.85 o 
  -2   2  19     1549.36     1565.96     39.63 o 
  -1   2  19     1258.04     1223.89     30.80 o 
   0   2  19      133.59      130.34      6.71 o 
   1   2  19       33.66       40.74      5.04 o 
   2   2  19      131.63      143.89      4.82 o 
   3   2  19      130.32      107.64     13.03 o 
   4   2  19        9.18        7.43      2.88 o 
   5   2  19        2.46        2.12      2.75 o 
  -9   3  19      140.91      150.45     21.68 o 
  -8   3  19        9.14       14.50      4.36 o 
  -7   3  19      109.82      106.03     16.83 o 
  -6   3  19       44.02       37.69      7.49 o 
  -5   3  19       86.04       80.28     18.21 o 
  -4   3  19      185.88      187.22     27.18 o 
  -3   3  19      477.22      460.79     15.37 o 
  -2   3  19     1156.70     1087.77     22.76 o 
  -1   3  19      485.06      461.75     10.87 o 
   0   3  19       33.13       34.69      4.94 o 
   1   3  19      162.29      165.69      5.92 o 
   2   3  19        9.57        8.74      1.96 o 
   3   3  19       55.38       59.76     10.09 o 
   4   3  19       28.88       26.81      5.78 o 
   5   3  19       54.47       43.09      5.99 o 
  -8   4  19       86.33       77.51     13.87 o 
  -7   4  19      221.60      231.79     11.09 o 
  -6   4  19       83.10       60.41     16.67 o 
  -5   4  19        1.11        1.34      1.08 o 
  -4   4  19      353.41      342.17     11.99 o 
  -3   4  19      915.91      924.29     39.63 o 
  -2   4  19        0.77        2.19      1.07 o 
  -1   4  19       92.49       76.28      4.38 o 
   0   4  19      106.04       92.97      3.17 o 
   1   4  19       78.32       83.40      6.08 o 
   2   4  19      113.32       96.91      6.57 o 
   3   4  19       32.45       41.24      5.87 o 
   4   4  19       39.25       35.20      6.74 o 
   5   4  19       48.78       50.95     11.40 o 
  -7   5  19       34.50       32.83      8.31 o 
  -6   5  19      100.84      110.15     16.66 o 
  -5   5  19      427.64      433.08     16.12 o 
  -4   5  19        0.02        0.97      2.73 o 
  -3   5  19        8.84        8.62      1.41 o 
  -2   5  19      141.15      137.61      7.35 o 
  -1   5  19        7.13        8.38      2.00 o 
   0   5  19        0.00        1.79      1.07 o 
   1   5  19       39.74       44.01      4.58 o 
   2   5  19       15.59        7.86      1.46 o 
   3   5  19       66.54       62.91      6.46 o 
   4   5  19       20.42       11.43      3.07 o 
  -7   6  19        2.32        5.38      3.43 o 
  -6   6  19       11.21       10.15      3.04 o 
  -5   6  19       77.04       73.76     16.69 o 
  -4   6  19        0.68        3.04      3.55 o 
  -3   6  19       46.17       34.78      8.35 o 
  -2   6  19       59.67       62.41      4.01 o 
  -1   6  19      374.77      359.19      9.74 o 
   0   6  19      117.23      129.62      3.69 o 
   1   6  19      296.18      288.31      7.03 o 
   2   6  19        0.00        1.54      1.06 o 
   3   6  19        2.50        6.64      1.67 o 
  -5   7  19       61.34       70.31     14.30 o 
  -4   7  19        0.44        4.19      5.43 o 
  -3   7  19        1.13        6.36      5.23 o 
  -2   7  19        0.03       -0.26      3.02 o 
  -1   7  19       76.18       69.46      8.73 o 
   0   7  19      302.98      288.01      9.01 o 
   1   7  19        8.04        9.74      2.26 o 
   2   7  19       35.50       28.81      8.58 o 
  -3   8  19       40.16       47.23     14.66 o 
  -2   8  19        0.48        4.14      2.82 o 
  -1   8  19      286.79      280.53      8.40 o 
   0   8  19       39.91       36.53      4.42 o 
  -9   0  20        2.35        9.77      3.86 o 
  -8   0  20      216.15      236.97      9.53 o 
  -7   0  20      717.17      649.04     22.82 o 
  -6   0  20      245.25      255.30      9.17 o 
  -5   0  20      337.36      328.65      9.63 o 
  -4   0  20     1416.41     1256.20     37.83 o 
  -3   0  20      141.01      131.34      8.40 o 
  -2   0  20       81.20       83.45     10.91 o 
  -1   0  20     3511.06     3342.68    190.10 o 
   0   0  20     1010.20     1047.50     28.61 o 
   1   0  20     2146.35     2215.89     64.87 o 
   2   0  20      116.56       97.57      7.09 o 
   3   0  20        2.69        2.65      2.90 o 
   4   0  20       17.35       24.60      7.69 o 
   5   0  20       19.25       21.48      5.90 o 
  -9   1  20      325.12      366.97      8.64 o 
  -8   1  20       23.61       21.74      3.62 o 
  -7   1  20     1195.45     1160.09     32.95 o 
  -6   1  20      270.15      270.61      8.71 o 
  -5   1  20      555.93      456.05     12.48 o 
  -4   1  20      512.09      524.43     13.07 o 
  -3   1  20      149.82      146.17     21.38 o 
  -2   1  20      156.05      153.11      7.46 o 
  -1   1  20     1475.96     1495.79     28.59 o 
   0   1  20     3274.88     3307.16    153.33 o 
   1   1  20     1340.91     1353.10     29.51 o 
   2   1  20       69.50       83.46     12.61 o 
   3   1  20      270.50      259.08      8.95 o 
   4   1  20      186.66      211.76      9.47 o 
   5   1  20        5.98        6.72      5.22 o 
  -9   2  20      296.92      335.90     18.76 o 
  -8   2  20      135.54      149.50     26.58 o 
  -7   2  20       10.37       12.69      3.16 o 
  -6   2  20       10.06        8.81      3.22 o 
  -5   2  20      205.73      263.47     10.53 o 
  -4   2  20      523.48      538.77     18.50 o 
  -3   2  20       15.59       20.94      5.12 o 
  -2   2  20      413.09      424.25      9.57 o 
  -1   2  20       40.41       52.81      3.38 o 
   0   2  20       93.57      100.91      6.82 o 
   1   2  20        2.78        3.75      1.46 o 
   2   2  20       82.98       78.58      7.45 o 
   3   2  20      594.23      626.12     17.38 o 
   4   2  20      267.07      269.86      9.02 o 
   5   2  20       45.28       41.60      9.55 o 
  -8   3  20        4.22        4.90      2.46 o 
  -7   3  20      116.84      121.73     21.04 o 
  -6   3  20       84.67      100.42     19.26 o 
  -5   3  20       80.79       71.69     12.68 o 
  -4   3  20      243.41      273.73      9.40 o 
  -3   3  20      218.15      197.71     19.10 o 
  -2   3  20      117.07      107.79      9.01 o 
  -1   3  20      197.70      188.10      7.23 o 
   0   3  20       20.10       20.98      3.03 o 
   1   3  20      102.92      113.11      5.84 o 
   2   3  20        0.66        3.27      1.26 o 
   3   3  20      255.52      252.22     10.98 o 
   4   3  20      125.14      109.80      6.46 o 
   5   3  20       37.20       32.13      7.85 o 
  -8   4  20      178.75      206.95      9.67 o 
  -7   4  20       49.41       44.95     13.94 o 
  -6   4  20       46.78       40.29      7.16 o 
  -5   4  20      145.87      126.35     21.14 o 
  -4   4  20        0.90        3.43      3.51 o 
  -3   4  20      217.63      228.04      6.38 o 
  -2   4  20      164.93      172.13      5.67 o 
  -1   4  20      397.71      384.80      8.81 o 
   0   4  20       15.52       12.54      2.24 o 
   1   4  20       57.56       51.83      3.65 o 
   2   4  20      187.40      192.05      4.92 o 
   3   4  20      116.23      128.54      5.12 o 
   4   4  20        2.71        2.87      1.76 o 
  -7   5  20       13.36       13.70      3.90 o 
  -6   5  20      176.86      195.51     27.37 o 
  -5   5  20      145.99      162.87     23.88 o 
  -4   5  20      162.46      171.42      5.97 o 
  -3   5  20       45.03       51.19      4.79 o 
  -2   5  20      571.90      566.20     15.05 o 
  -1   5  20        0.83        3.49      0.95 o 
   0   5  20        1.07        1.36      1.00 o 
   1   5  20       33.71       40.66      5.43 o 
   2   5  20      201.47      196.50      5.94 o 
   3   5  20       69.67       68.54      7.06 o 
   4   5  20       89.48       83.31     12.68 o 
  -6   6  20      170.50      195.83      9.53 o 
  -5   6  20     1096.85     1140.30     43.15 o 
  -4   6  20       57.09       64.66     10.58 o 
  -3   6  20       25.26       24.68      7.66 o 
  -2   6  20      262.30      283.43     13.84 o 
  -1   6  20        8.49       12.30      2.58 o 
   0   6  20      195.56      207.51      7.89 o 
   1   6  20      189.89      189.33      5.93 o 
   2   6  20      121.45      122.70      5.52 o 
   3   6  20      185.46      166.40      7.11 o 
  -5   7  20      332.03      382.69     21.97 o 
  -4   7  20      268.96      258.82     27.37 o 
  -3   7  20      563.90      565.20     44.50 o 
  -2   7  20       49.10       44.15     12.25 o 
  -1   7  20      129.90      165.85     13.34 o 
   0   7  20       95.41       94.46      7.83 o 
   1   7  20        4.88        6.26      1.98 o 
  -2   8  20       85.22       83.48     18.52 o 
  -8   1  21       41.35       33.49      5.32 o 
  -7   1  21      170.06      157.60      6.24 o 
  -6   1  21      113.09       98.84     12.56 o 
  -5   1  21      440.15      372.26      8.67 o 
  -4   1  21       10.43       12.18      2.52 o 
  -3   1  21      184.67      136.96     10.78 o 
  -2   1  21       76.87       80.50     18.76 o 
  -1   1  21      284.34      278.11      6.69 o 
   0   1  21      608.18      584.42     12.25 o 
   1   1  21      232.24      240.81      9.67 o 
   2   1  21     1556.58     1568.66     54.68 o 
   3   1  21        2.43        4.37      2.75 o 
   4   1  21        0.17       -0.03      1.84 o 
   5   1  21        0.75        1.78      2.14 o 
  -8   2  21        1.38        2.36      1.94 o 
  -7   2  21        1.01        2.91      2.59 o 
  -6   2  21       38.35       47.73      8.49 o 
  -5   2  21        3.18        6.49      3.28 o 
  -4   2  21       38.94       39.47      6.09 o 
  -3   2  21      114.70      107.25     15.07 o 
  -2   2  21        2.45        2.52      1.47 o 
  -1   2  21      601.57      611.86      9.32 o 
   0   2  21       73.70       77.03      4.49 o 
   1   2  21      146.26      142.17      6.45 o 
   2   2  21      127.54      124.79      4.87 o 
   3   2  21      147.11      124.56      5.86 o 
   4   2  21       12.78        9.20      2.77 o 
   5   2  21        7.29        5.30      2.24 o 
  -8   3  21       24.49       30.20      8.74 o 
  -7   3  21       99.86       99.82     15.82 o 
  -6   3  21       24.32       21.05      7.18 o 
  -5   3  21       97.91       93.22     17.99 o 
  -4   3  21      771.99      748.53     23.22 o 
  -3   3  21      227.08      193.63     19.31 o 
  -2   3  21       33.07       25.76      5.47 o 
  -1   3  21        5.24        7.99      2.23 o 
   0   3  21       23.33       22.62      3.60 o 
   1   3  21       28.03       20.26      3.38 o 
   2   3  21      191.78      204.29      8.45 o 
   3   3  21      174.74      166.43      7.01 o 
   4   3  21       29.92       30.33      6.53 o 
  -7   4  21        0.43        1.84      2.39 o 
  -6   4  21        3.83       10.04      3.54 o 
  -5   4  21        4.49        5.77      2.89 o 
  -4   4  21        4.76        6.84      3.02 o 
  -3   4  21      846.44      840.90     21.89 o 
  -2   4  21        1.67        3.73      2.70 o 
  -1   4  21      227.16      215.07     12.21 o 
   0   4  21       48.35       44.66      4.56 o 
   1   4  21      107.80       93.27      4.51 o 
   2   4  21       66.68       67.95      6.87 o 
   3   4  21        0.89        2.09      1.36 o 
   4   4  21       68.84       52.85     14.19 o 
  -7   5  21      248.90      299.90     17.55 o 
  -6   5  21        1.46        6.49      2.46 o 
  -5   5  21        5.80       10.17      4.07 o 
  -4   5  21        5.14        2.99      2.01 o 
  -3   5  21        6.28        4.37      1.58 o 
  -2   5  21      418.45      410.59     12.54 o 
  -1   5  21       20.34       19.03      4.75 o 
   0   5  21       24.58       27.68      3.92 o 
   1   5  21        2.56        3.46      1.87 o 
   2   5  21        3.30        2.79      1.30 o 
   3   5  21      123.09      122.87      4.45 o 
  -6   6  21        0.03        1.89      2.55 o 
  -5   6  21      310.05      283.80     11.75 o 
  -4   6  21       21.68       26.13      5.41 o 
  -3   6  21        0.56        3.87      3.22 o 
  -2   6  21       24.95       29.35      6.56 o 
  -1   6  21      103.06       94.22      5.61 o 
   0   6  21       99.48      112.33      7.78 o 
   1   6  21        1.13        3.20      1.55 o 
   2   6  21      308.75      305.25      8.58 o 
  -4   7  21      165.21      184.67      9.44 o 
  -3   7  21       28.65       32.09      7.65 o 
  -2   7  21        1.59        2.16      2.57 o 
  -1   7  21       15.80       21.59      4.44 o 
   0   7  21      190.44      206.88      7.81 o 
  -8   0  22       47.85       52.77     12.14 o 
  -7   0  22      357.85      345.84     14.06 o 
  -6   0  22      360.82      392.99     17.88 o 
  -5   0  22      619.28      566.30     21.81 o 
  -4   0  22       91.51       79.19     16.77 o 
  -3   0  22      110.22      127.89     20.99 o 
  -2   0  22       93.19       87.39     14.65 o 
  -1   0  22        8.20        9.47      4.74 o 
   0   0  22      262.14      271.27     15.25 o 
   1   0  22     2192.41     2301.43    453.42 o 
   2   0  22      366.30      398.25     15.65 o 
   3   0  22      858.79      853.82     31.70 o 
   4   0  22       18.46       21.95      7.56 o 
  -8   1  22      588.93      619.87     18.93 o 
  -7   1  22       40.93       47.57      6.15 o 
  -6   1  22       26.33       31.55      4.77 o 
  -5   1  22      919.00      912.27     23.58 o 
  -4   1  22       30.50       37.12     10.34 o 
  -3   1  22      197.60      199.34      7.58 o 
  -2   1  22      865.06      862.49     17.56 o 
  -1   1  22     1547.19     1549.26     15.76 o 
   0   1  22       25.84       20.69      4.69 o 
   1   1  22       14.51       16.16      3.51 o 
   2   1  22     1287.78     1334.07     28.22 o 
   3   1  22       36.57       32.63      5.72 o 
   4   1  22      122.73      105.01      6.65 o 
  -8   2  22       82.47       99.25     14.37 o 
  -7   2  22      162.24      196.39      9.27 o 
  -6   2  22       40.15       47.27     12.48 o 
  -5   2  22      163.42      155.27      8.50 o 
  -4   2  22      247.22      271.03     12.50 o 
  -3   2  22      400.24      368.99     12.29 o 
  -2   2  22      121.38      104.51      9.02 o 
  -1   2  22      355.46      357.83      8.33 o 
   0   2  22       93.06       87.69      3.31 o 
   1   2  22       26.07       30.95      4.78 o 
   2   2  22        1.26        1.16      1.72 o 
   3   2  22      899.20      929.39     34.04 o 
   4   2  22       89.24       96.14     10.84 o 
  -8   3  22      382.44      376.72     21.21 o 
  -7   3  22        6.41       11.93      3.71 o 
  -6   3  22        2.05        4.22      2.57 o 
  -5   3  22      190.71      224.15     10.00 o 
  -4   3  22      197.46      208.19     21.96 o 
  -3   3  22       78.51       66.18     15.69 o 
  -2   3  22        0.30        2.44      0.94 o 
  -1   3  22      635.25      657.27     14.16 o 
   0   3  22      181.76      171.59      8.59 o 
   1   3  22        2.94        4.00      1.24 o 
   2   3  22      128.69      130.02      4.81 o 
   3   3  22      148.39      167.00      8.21 o 
   4   3  22      192.24      179.40     10.07 o 
  -7   4  22      153.62      162.91     23.79 o 
  -6   4  22      157.43      178.56     29.43 o 
  -5   4  22       19.68       21.22      5.08 o 
  -4   4  22       72.92       87.51     13.96 o 
  -3   4  22     1026.04     1049.41     22.49 o 
  -2   4  22        0.95        2.98      1.57 o 
  -1   4  22      109.30      100.02      4.13 o 
   0   4  22      678.73      712.12     15.76 o 
   1   4  22      133.87      130.66      4.26 o 
   2   4  22      115.69      108.70      9.18 o 
   3   4  22       61.38       67.10     10.75 o 
  -6   5  22       46.81       52.16     11.75 o 
  -5   5  22      285.84      335.70     13.48 o 
  -4   5  22      164.56      181.81      7.09 o 
  -3   5  22       26.33       26.71      5.81 o 
  -2   5  22       67.77       73.37      3.42 o 
  -1   5  22       13.41       18.00      2.63 o 
   0   5  22        1.04        1.12      1.00 o 
   1   5  22       90.38      102.65      7.14 o 
   2   5  22       93.12       91.13      5.15 o 
  -5   6  22       12.79       10.77      3.47 o 
  -4   6  22       60.38       76.53     16.44 o 
  -3   6  22      202.91      215.47     10.38 o 
  -2   6  22       40.61       44.94      7.82 o 
  -1   6  22      228.24      222.19      6.83 o 
   0   6  22      303.04      298.82      7.81 o 
   1   6  22        0.50        1.74      1.20 o 
  -3   7  22        7.61        9.11      2.98 o 
  -2   7  22      307.28      339.88     19.49 o 
  -1   7  22        3.81        6.23      1.55 o 
  -8   1  23        6.38        4.47      2.51 o 
  -7   1  23       28.80       17.61      4.09 o 
  -6   1  23        0.56        3.63      2.09 o 
  -5   1  23        8.90        9.74      3.44 o 
  -4   1  23       29.44       25.19      7.22 o 
  -3   1  23       35.57       34.56      6.72 o 
  -2   1  23        0.43        1.54      1.14 o 
  -1   1  23        0.27        2.71      1.55 o 
   0   1  23      553.77      550.91     15.87 o 
   1   1  23      355.34      336.82     10.44 o 
   2   1  23      167.09      150.52      6.65 o 
   3   1  23       26.33       23.39      5.13 o 
   4   1  23       22.43       14.08      4.29 o 
  -7   2  23        8.88        3.79      3.12 o 
  -6   2  23        2.42        1.18      2.35 o 
  -5   2  23       77.75       83.11     18.82 o 
  -4   2  23       11.07       13.59      5.98 o 
  -3   2  23      681.04      648.52     25.04 o 
  -2   2  23       44.77       48.86      3.99 o 
  -1   2  23      101.92       94.78      5.26 o 
   0   2  23       11.91       11.52      2.24 o 
   1   2  23        0.15        1.71      1.24 o 
   2   2  23       32.14       28.87      4.43 o 
   3   2  23      239.77      243.67      7.46 o 
  -7   3  23        0.34        1.71      1.77 o 
  -6   3  23      139.88      141.03     22.03 o 
  -5   3  23       22.87       17.11      5.75 o 
  -4   3  23       17.37       21.85      6.98 o 
  -3   3  23       40.12       38.97      8.95 o 
  -2   3  23       93.84       97.06     13.94 o 
  -1   3  23      429.08      406.41      8.26 o 
   0   3  23        7.70        6.86      1.90 o 
   1   3  23       38.79       34.35      5.68 o 
   2   3  23      117.66      124.18      9.00 o 
   3   3  23       66.29       47.27      9.31 o 
  -6   4  23      100.97       96.42     16.08 o 
  -5   4  23       41.42       49.26      7.78 o 
  -4   4  23        0.61        3.78      3.24 o 
  -3   4  23       94.18       95.09      4.11 o 
  -2   4  23       21.82       16.53      3.91 o 
  -1   4  23      372.23      365.07     14.76 o 
   0   4  23      124.01      123.23      8.24 o 
   1   4  23       46.04       44.26      6.45 o 
   2   4  23       15.02       10.63      2.28 o 
  -6   5  23        4.40        3.13      2.02 o 
  -5   5  23       13.13       14.15      3.62 o 
  -4   5  23       89.02       89.91     21.56 o 
  -3   5  23       91.79       84.72      7.97 o 
  -2   5  23       23.80       22.83      5.85 o 
  -1   5  23      442.04      464.68     10.05 o 
   0   5  23        7.18        6.16      1.65 o 
   1   5  23        6.64        5.43      1.40 o 
   2   5  23      181.27      171.45      6.79 o 
  -4   6  23       10.57       19.31      6.95 o 
  -3   6  23       69.16       65.39     10.54 o 
  -2   6  23        1.90        3.37      2.50 o 
  -1   6  23       10.34       10.15      2.65 o 
   0   6  23      158.81      160.78      7.03 o 
  -7   0  24      119.08      124.29      6.30 o 
  -6   0  24      381.87      397.64     17.23 o 
  -5   0  24        9.69       43.21     11.73 o 
  -4   0  24       97.65       78.85     17.41 o 
  -3   0  24       27.45       31.60      6.44 o 
  -2   0  24       13.10       19.08      6.50 o 
  -1   0  24        9.37        8.86      3.95 o 
   0   0  24      641.77      671.82     21.35 o 
   1   0  24       17.55       14.42      5.36 o 
   2   0  24        2.00        4.90      2.68 o 
   3   0  24      174.82      187.31      9.38 o 
  -7   1  24      142.57      148.76      7.12 o 
  -6   1  24      170.63      168.58      7.44 o 
  -5   1  24       11.17        7.25      2.71 o 
  -4   1  24      115.77      135.08     12.48 o 
  -3   1  24      247.83      251.67     10.47 o 
  -2   1  24        8.89       10.77      3.11 o 
  -1   1  24        4.15        3.38      1.45 o 
   0   1  24      291.98      298.43      9.63 o 
   1   1  24      787.67      819.97     21.51 o 
   2   1  24       43.15       40.07      6.64 o 
   3   1  24       91.17       80.27     10.18 o 
  -7   2  24      174.73      164.52      8.18 o 
  -6   2  24       87.15       57.47     11.46 o 
  -5   2  24      439.43      445.15     17.73 o 
  -4   2  24      124.95      117.16     23.64 o 
  -3   2  24      550.66      526.68     19.31 o 
  -2   2  24       18.98       15.11      4.78 o 
  -1   2  24      395.95      424.44     10.04 o 
   0   2  24        4.12        3.71      1.19 o 
   1   2  24      386.02      399.39     12.39 o 
   2   2  24      608.67      647.83     15.02 o 
   3   2  24        0.82        0.87      2.03 o 
  -7   3  24       25.12       27.45      6.60 o 
  -6   3  24      227.21      228.94      9.90 o 
  -5   3  24       23.35       14.11      5.88 o 
  -4   3  24       66.80       84.83     13.96 o 
  -3   3  24       88.22       83.34      7.85 o 
  -2   3  24      127.76      135.57      9.24 o 
  -1   3  24      405.44      398.95     10.63 o 
   0   3  24      398.48      395.05     12.18 o 
   1   3  24      268.11      273.46     12.25 o 
   2   3  24        0.85        2.47      1.64 o 
  -6   4  24       58.73       60.82     17.11 o 
  -5   4  24      106.08       96.02     15.16 o 
  -4   4  24      164.20      165.06      8.84 o 
  -3   4  24        0.64        1.40      1.23 o 
  -2   4  24      267.30      293.10      7.89 o 
  -1   4  24     1175.05     1171.98     19.35 o 
   0   4  24        2.93        4.78      1.79 o 
   1   4  24       57.25       49.14      6.41 o 
   2   4  24      181.87      174.80      7.30 o 
  -5   5  24      194.36      207.31     15.41 o 
  -4   5  24       41.67       44.48     11.92 o 
  -3   5  24       21.44       23.83      3.99 o 
  -2   5  24       71.71       91.15      4.36 o 
  -1   5  24      180.20      194.13      8.90 o 
   0   5  24       49.29       66.36      6.56 o 
   1   5  24       49.34       44.66      7.30 o 
  -2   6  24      159.15      159.18     15.09 o 
  -7   1  25        4.28        2.18      2.29 o 
  -6   1  25       20.68       18.76      5.57 o 
  -5   1  25       26.73       24.11      7.92 o 
  -4   1  25      118.85      105.04     16.21 o 
  -3   1  25       30.54       29.58      6.62 o 
  -2   1  25        1.10        1.17      1.10 o 
  -1   1  25       17.05        9.52      3.07 o 
   0   1  25        1.94        4.01      1.71 o 
   1   1  25      112.59      102.39      8.52 o 
   2   1  25      167.44      173.82      8.97 o 
  -6   2  25       77.68       71.73     13.94 o 
  -5   2  25       33.34       18.07      4.86 o 
  -4   2  25       70.94       72.67     18.63 o 
  -3   2  25        2.34        1.20      1.15 o 
  -2   2  25        7.54        8.26      1.97 o 
  -1   2  25       27.12       24.85      4.11 o 
   0   2  25        8.46        6.27      1.74 o 
   1   2  25       10.84       12.70      3.55 o 
   2   2  25       68.44       58.74      5.26 o 
  -6   3  25       53.61       59.12     13.89 o 
  -5   3  25        0.62        2.13      2.44 o 
  -4   3  25        2.94        1.11      1.82 o 
  -3   3  25       80.11       96.31      6.18 o 
  -2   3  25       13.26       11.31      2.81 o 
  -1   3  25        2.15        2.36      1.55 o 
   0   3  25        0.00        1.67      1.11 o 
   1   3  25       59.59       53.59      8.28 o 
  -5   4  25       74.34      104.51     16.18 o 
  -4   4  25        6.66        8.14      2.76 o 
  -3   4  25       77.34       60.26      8.88 o 
  -2   4  25       50.92       45.39      4.43 o 
  -1   4  25        5.86        1.11      1.15 o 
   0   4  25       16.34       14.19      2.80 o 
   1   4  25       17.43       13.59      2.87 o 
  -4   5  25        3.15        4.56      2.20 o 
  -3   5  25        5.73        5.17      2.08 o 
  -2   5  25       48.71       42.19      6.35 o 
  -1   5  25       39.81       45.46      7.83 o 
  -6   0  26      174.64      196.69      9.17 o 
  -5   0  26       50.58       41.05     12.22 o 
  -4   0  26      399.51      328.29     13.65 o 
  -2   0  26       60.81       53.33     16.61 o 
  -1   0  26        9.93        8.99      3.47 o 
   0   0  26      117.86      128.52     11.59 o 
   1   0  26       81.93       85.25     10.43 o 
   2   0  26       48.51       42.51     10.81 o 
  -6   1  26        4.58        2.84      1.88 o 
  -5   1  26      188.84      182.60     14.59 o 
  -4   1  26       13.67       12.66      3.32 o 
  -3   1  26       11.10       17.31      6.05 o 
  -2   1  26       16.73       18.87      3.20 o 
  -1   1  26       65.44       68.11      4.53 o 
   0   1  26      219.80      218.06      8.33 o 
   1   1  26       44.94       45.74      5.84 o 
  -6   2  26      307.99      379.00     21.09 o 
  -4   2  26      196.25      218.36      9.97 o 
  -3   2  26      134.39      157.56      7.54 o 
  -2   2  26       77.96       72.08      5.23 o 
  -1   2  26       12.87       12.99      2.44 o 
   0   2  26      238.37      259.74      7.06 o 
   1   2  26        5.74        4.41      1.53 o 
  -5   3  26      107.03      117.75     19.31 o 
  -4   3  26       94.72       91.67      7.64 o 
  -3   3  26       27.97       24.28      3.87 o 
  -2   3  26      192.41      185.47      6.98 o 
  -1   3  26        1.81        4.32      1.43 o 
   0   3  26        1.04        1.80      1.16 o 
  -4   4  26      276.38      274.88     13.29 o 
  -3   4  26      460.21      473.45     13.27 o 
  -2   4  26      268.26      278.35      8.87 o 
  -1   4  26       19.71       16.07      3.01 o 
  -5   1  27       30.78       26.35      7.46 o 
  -4   1  27       17.40       17.31      6.32 o 
  -3   1  27        0.38        1.27      1.17 o 
  -2   1  27        4.21        4.96      1.28 o 
  -1   1  27       47.14       53.37      3.53 o 
   0   1  27      129.45      137.37      5.38 o 
  -5   2  27        5.49        4.35      2.80 o 
  -4   2  27       13.35        8.20      2.96 o 
  -3   2  27       25.47       20.60      4.99 o 
  -2   2  27        0.38        2.02      1.54 o 
  -1   2  27       61.88       65.11      4.75 o 
   0   2  27        8.35       10.17      3.27 o 
  -4   3  27       72.04       61.65      7.34 o 
  -3   3  27        2.12        2.94      1.73 o 
  -2   3  27        7.82        4.77      2.14 o 
  -1   3  27      109.14       97.41      6.11 o 
  -3   0  28        1.89        1.62      1.63 o 
  -2   0  28      267.60      314.02     11.18 o 
  -1   0  28      123.56      145.56      9.72 o 
  -3   1  28      100.48       84.20     10.90 o 
  -2   1  28        0.19        2.14      1.56 o 
  -1   1  28        3.65        4.73      1.47 o 
  -3   2  28       48.77       36.18     12.79 o 
  -2   2  28       19.54       17.80      3.43 o 
                                                 
