# Supplementary material for: Crystal structure of 2-butyl­sulfanyl-4,6-bis­[(E)-styr­yl]pyrimidine
Source: Acta Crystallogr E Crystallogr Commun. 2015 Apr 30;71(Pt 5):o368. doi: 10.1107/S2056989015008166 (PMC4420047; doi:10.1107/S2056989015008166)
Supplement: Supplementary file 3 [file e-71-0o368-Isup3.cml]

<?xml version="1.0"?>
<molecule xmlns="http://www.xml-cml.org/schema">
<atomArray>
<atom elementType="N" hydrogenCount="0" id="a2" x2="9.13263" y2="-6.96772"/>
<atom elementType="C" id="a4" x2="9.13263" y2="-8.49072"/>
<atom elementType="C" id="a6" x2="10.4516" y2="-9.25222"/>
<atom elementType="C" id="a8" x2="11.7705" y2="-8.49072"/>
<atom elementType="N" hydrogenCount="0" id="a10" x2="11.7705" y2="-6.96772"/>
<atom elementType="C" id="a12" x2="10.4516" y2="-6.20622"/>
<atom elementType="C" id="a20" x2="7.81367" y2="-9.25222"/>
<atom elementType="C" id="a22" x2="13.0895" y2="-9.25222"/>
<atom elementType="S" hydrogenCount="0" id="a24" x2="10.4516" y2="-4.68323"/>
<atom elementType="C" id="a26" x2="6.49472" y2="-8.49072"/>
<atom elementType="C" id="a28" x2="14.4085" y2="-8.49072"/>
<atom elementType="C" id="a30" x2="9.13263" y2="-3.92172"/>
<atom elementType="C" id="a32" x2="9.13263" y2="-2.39872"/>
<atom elementType="C" id="a34" x2="7.81367" y2="-1.63722"/>
<atom elementType="C" id="a36" x2="7.81367" y2="-0.114225"/>
<atom elementType="C" id="a38" x2="5.17576" y2="-9.25222"/>
<atom elementType="C" id="a40" x2="15.7274" y2="-9.25222"/>
<atom elementType="C" id="a42" x2="3.8568" y2="-8.49072"/>
<atom elementType="C" id="a44" x2="2.53785" y2="-9.25222"/>
<atom elementType="C" id="a46" x2="2.53785" y2="-10.7752"/>
<atom elementType="C" id="a48" x2="3.8568" y2="-11.5367"/>
<atom elementType="C" id="a50" x2="5.17576" y2="-10.7752"/>
<atom elementType="C" id="a58" x2="15.7274" y2="-10.7752"/>
<atom elementType="C" id="a60" x2="17.0464" y2="-11.5367"/>
<atom elementType="C" id="a62" x2="18.3653" y2="-10.7752"/>
<atom elementType="C" id="a64" x2="18.3653" y2="-9.25222"/>
<atom elementType="C" id="a66" x2="17.0464" y2="-8.49072"/>
</atomArray>
<bondArray>
<bond atomRefs2="a2 a4" id="b14" order="2"/>
<bond atomRefs2="a4 a6" id="b15" order="1"/>
<bond atomRefs2="a6 a8" id="b16" order="2"/>
<bond atomRefs2="a8 a10" id="b17" order="1"/>
<bond atomRefs2="a10 a12" id="b18" order="2"/>
<bond atomRefs2="a12 a2" id="b19" order="1"/>
<bond atomRefs2="a4 a20" id="b21" order="1"/>
<bond atomRefs2="a8 a22" id="b23" order="1"/>
<bond atomRefs2="a12 a24" id="b25" order="1"/>
<bond atomRefs2="a20 a26" id="b27" order="2"/>
<bond atomRefs2="a22 a28" id="b29" order="2"/>
<bond atomRefs2="a24 a30" id="b31" order="1"/>
<bond atomRefs2="a30 a32" id="b33" order="1"/>
<bond atomRefs2="a32 a34" id="b35" order="1"/>
<bond atomRefs2="a34 a36" id="b37" order="1"/>
<bond atomRefs2="a26 a38" id="b39" order="1"/>
<bond atomRefs2="a28 a40" id="b41" order="1"/>
<bond atomRefs2="a38 a42" id="b52" order="2"/>
<bond atomRefs2="a42 a44" id="b53" order="1"/>
<bond atomRefs2="a44 a46" id="b54" order="2"/>
<bond atomRefs2="a46 a48" id="b55" order="1"/>
<bond atomRefs2="a48 a50" id="b56" order="2"/>
<bond atomRefs2="a50 a38" id="b57" order="1"/>
<bond atomRefs2="a40 a58" id="b68" order="2"/>
<bond atomRefs2="a58 a60" id="b69" order="1"/>
<bond atomRefs2="a60 a62" id="b70" order="2"/>
<bond atomRefs2="a62 a64" id="b71" order="1"/>
<bond atomRefs2="a64 a66" id="b72" order="2"/>
<bond atomRefs2="a66 a40" id="b73" order="1"/>
</bondArray>
</molecule>
